# Supplementary material for: Premature cell senescence promotes vascular smooth muscle cell phenotypic modulation and resistance to re-differentiation
Source: Cardiovasc Res. 2025 Jun 10;121(9):1448–63. doi: 10.1093/cvr/cvaf102 (PMC12352304; doi:10.1093/cvr/cvaf102)
Supplement: cvaf102_Supplementary_Data [file cvaf102_supplementary_data.zip]

Archive with 10 entries (10 files):
- Supplemental Methods, Tables and Figures.pdf
- Supplementary Table 10 DEGs -Ligation.xlsx
- Supplementary Table 11. GO terms for DEGs - Ligation.xlsx
- Supplementary Table 3. Genes common to dox 1d+21d and RS.xlsx
- Supplementary Table 6 Cluster markers - HFD VSMCs.xlsx
- Supplementary Table 7 DEGs- HFD.xlsx
- Supplementary Table 8 GO terms for DEGs-HFD.xlsx
- Supplementary Table 9 Cluster markers ligation.xlsx
- Supplementary Table S4 GO terms for DEGs.xlsx
- Unedited gels 4.pdf
