# Supplementary material for: Premature cell senescence promotes vascular smooth muscle cell phenotypic modulation and resistance to re-differentiation
Source: Cardiovasc Res. 2025 Jun 10;121(9):1448–63. doi: 10.1093/cvr/cvaf102 (PMC12352304; doi:10.1093/cvr/cvaf102)
Supplement: cvaf102_Supplementary_Data [file cvaf102_supplementary_data.zip › Supplementary Table 10 DEGs -Ligation.xlsx]

## Sheet: Cluster 0
	p_val	avg_log2FC	pct.1	pct.2	p_adj_new
S100a4	3.07e-60	0.508066	0.951	0.865	3.48e-57
Nr4a1	9.67e-37	0.500732	0.903	0.796	4.91e-34
Rpl27	7.54e-96	0.498756	0.927	0.748	3.7e-92
Ost4	4.07e-96	0.488709	0.931	0.766	2.4e-92
Uba52	5.86e-99	0.488426	0.646	0.291	4.31e-95
Cox6c	2.7e-108	0.479193	0.981	0.934	3.97e-104
Rps10	5.85e-85	0.447326	0.965	0.847	1.92e-81
mt-Atp8	8.48e-64	0.436361	0.845	0.603	1.09e-60
Sost	1.56e-43	0.429075	0.977	0.928	9.99e-41
Gm10076	2.51e-68	0.426081	0.872	0.633	4.35e-65
Rps28	4.25e-91	0.42391	0.983	0.931	1.79e-87
Ndufa1	7.51e-72	0.421674	0.855	0.599	1.47e-68
Serf2	1.94e-80	0.418753	0.976	0.89	5.2e-77
Ndufb1-ps	1.21e-63	0.406409	0.868	0.64	1.49e-60
Rpl39	2.85e-104	0.40598	0.994	0.976	2.8e-100
Gdf15	9.82e-21	0.404456	0.594	0.443	2.33e-18
Crip1	4.76e-47	0.401959	0.994	0.97	3.26e-44
Pfn1	8.9e-84	0.386583	0.989	0.97	2.62e-80
Tomm7	2.51e-61	0.383787	0.919	0.755	2.96e-58
Cox7c	2.77e-68	0.380158	0.971	0.896	4.54e-65
Atp5e	1.32e-66	0.378574	0.969	0.902	1.85e-63
Rps27	3.54e-88	0.374897	0.985	0.971	1.3e-84
Rpl36al	8.85e-54	0.372044	0.736	0.475	8.69e-51
Eln	1.53e-38	0.370188	0.979	0.917	8.33e-36
Gm13889	1.76e-31	0.36817	0.89	0.769	7.29e-29
S100a6	1.7e-73	0.366509	0.998	0.998	3.58e-70
Atp5l	2.25e-64	0.363696	0.597	0.302	3.01e-61
mt-Atp6	1.05e-66	0.36084	0.512	0.222	1.55e-63
Cebpb	3.68e-14	0.353018	0.863	0.784	4.5e-12
Rpl27a	1.06e-56	0.351345	0.959	0.852	1.11e-53
Rpl38	1.33e-67	0.348605	0.982	0.955	2.06e-64
Cox6a1	1.9e-45	0.346875	0.897	0.728	1.24e-42
Atp5md	2.53e-48	0.342088	0.837	0.617	1.91e-45
Sem1	2.05e-54	0.332151	0.969	0.898	2.08e-51
Nr4a2	8.58e-07	0.318744	0.649	0.552	2.59e-05
mt-Nd2	1.82e-51	0.318621	0.996	0.996	1.53e-48
Ndufa4	1.18e-51	0.317982	0.965	0.893	1.02e-48
mt-Nd3	3.49e-47	0.31749	0.611	0.351	2.45e-44
Snrpg	3.31e-42	0.316352	0.73	0.488	1.99e-39
Rpl37	1.33e-76	0.315325	0.997	0.988	3e-73
Mfap5	1.1e-24	0.3119	0.657	0.477	3.3e-22
Rn7sk	5.56e-16	0.309962	0.492	0.346	8.76e-14
Cox17	2.49e-49	0.306789	0.566	0.305	1.93e-46
Sod3	1.65e-41	0.306324	0.984	0.944	9.54e-39
Atp5k	4.88e-39	0.305852	0.837	0.635	2.71e-36
Rps29	4.11e-78	0.301338	0.997	0.99	1.01e-74
Snrpf	1.07e-47	0.29865	0.604	0.332	7.68e-45
Rpl37a	1.11e-69	0.294631	0.994	0.987	2.04e-66
S100a11	8.7e-53	0.294222	0.991	0.975	8.27e-50
Rpl30	4.87e-58	0.291171	0.992	0.982	5.32e-55
Myadm	6.74e-32	0.287349	0.828	0.64	2.92e-29
Rpl15	8.87e-40	0.283941	0.937	0.808	5.02e-37
1810037I17Rik	9.06e-36	0.280184	0.919	0.787	4.38e-33
Mustn1	8.82e-16	0.278038	0.977	0.963	1.35e-13
Ndufa3	7.98e-36	0.275552	0.654	0.421	3.92e-33
Uqcr11	2.76e-33	0.274851	0.913	0.779	1.27e-30
Cd9	4.68e-48	0.272928	0.998	0.999	3.44e-45
Ubb	2.75e-37	0.267502	0.994	0.978	1.45e-34
Gem	1.54e-12	0.266729	0.858	0.749	1.5e-10
Ndufs5	2.24e-33	0.265131	0.78	0.571	1.05e-30
Atp5mpl	1.06e-31	0.260335	0.75	0.542	4.46e-29
Snhg8	7.8e-30	0.259803	0.702	0.492	3.06e-27
Mcam	7.86e-24	0.256353	0.842	0.691	2.27e-21
mt-Cytb	4.25e-50	0.25477	0.998	0.999	3.48e-47
Igfbp7	7.25e-52	0.253455	1	1	6.47e-49
Lum	0.000601736	-0.259676	0.202	0.234	0.00663418
Dcn	0.00211512	-0.26062	0.152	0.183	0.0181132
Mtus2	4.03e-20	-0.266215	0.877	0.876	9.49e-18
Ftl1	7.07e-05	-0.271653	0.997	0.992	0.00113226
Lars2	5.47e-16	-0.272612	0.924	0.914	8.67e-14
Palld	7.81e-10	-0.277092	0.663	0.662	5.07e-08
Gucy1a1	1.87e-23	-0.277794	0.969	0.951	5.16e-21
Fosb	2.57e-08	-0.28043	0.939	0.922	1.21e-06
Neat1	6.03e-08	-0.291521	0.877	0.848	2.53e-06
Ccn2	6.02e-22	-0.292855	0.998	0.998	1.54e-19
Pln	6.42e-05	-0.300682	0.418	0.445	0.0010416
Jun	2.95e-23	-0.312386	0.991	0.987	8.05e-21
Actb	1.99e-136	-0.442509	1	1	5.86e-132
CT010467.1	4.86e-50	-0.472024	1	1	3.87e-47
Mir6236	1.69e-26	-0.485178	0.825	0.844	5.79e-24
Atf5	9.33e-12	-0.557187	0.607	0.614	8.13e-10

## Sheet: Cluster 1
	p_val	avg_log2FC	pct.1	pct.2	p_adj_new
Lum	4.72446e-59	1.09571	0.415	0.177	3.56867e-56
Igfbp2	1.98568e-05	1.03394	0.478	0.426	0.000394179
Wnt16	9.38488e-111	0.951027	0.653	0.326	3.45586e-107
Itih4	3.20546e-51	0.950393	0.656	0.464	2.00914e-48
Eln	1.08967e-121	0.810927	0.999	0.975	8.02512e-118
Dcn	2.41211e-46	0.766993	0.264	0.089	1.16489e-43
Ccn5	2.23609e-81	0.735852	0.638	0.329	4.70521e-78
Col3a1	2.33597e-143	0.732614	0.997	0.997	2.29385e-139
Tnc	4.05123e-147	0.728113	0.598	0.2	5.96726e-143
Nupr1	1.2232e-69	0.619169	0.997	0.978	1.56671e-66
Cxcl1	1.1384e-23	0.577468	0.344	0.201	1.89469e-21
Ptgs2	6.8413e-28	0.577441	0.556	0.39	1.37101e-25
Col1a1	3.04839e-84	0.570325	0.998	0.974	6.90788e-81
Hspa1a	4.32712e-12	0.551347	0.893	0.846	2.80777e-10
Ost4	5.18627e-111	0.540961	0.932	0.758	2.1826e-107
Lox	2.35012e-80	0.530002	0.974	0.874	4.32702e-77
Sfrp2	3.42612e-34	0.522796	0.848	0.712	1.04052e-31
Serf2	6.06859e-116	0.522754	0.985	0.935	3.57549e-112
Comp	3.55144e-32	0.521116	0.248	0.105	9.25857e-30
Mfap5	1.7501e-30	0.508835	0.808	0.684	4.22591e-28
Tm4sf1	6.00176e-81	0.507543	0.999	0.998	1.17871e-77
Uba52	1.43172e-98	0.470656	0.63	0.284	4.68632e-95
Mfap4	1.56962e-31	0.468783	0.567	0.381	4.02081e-29
Ccn1	7.61991e-48	0.461113	0.983	0.985	4.15694e-45
Cxcl2	1.1794e-16	0.457652	0.179	0.09	1.2106e-14
Col8a1	2.86299e-36	0.455954	0.609	0.419	9.80707e-34
Col5a2	6.98486e-68	0.45184	0.967	0.861	8.23067e-65
Clu	4.22187e-56	0.445116	0.978	0.936	2.82664e-53
Rps10	1.52562e-85	0.441267	0.955	0.844	3.74526e-82
Fbln5	2.3401e-88	0.433425	1	0.999	6.26699e-85
Col1a2	8.6423e-72	0.427331	0.998	0.996	1.15724e-68
Gm10076	5.26899e-64	0.426014	0.86	0.68	5.35239e-61
Rpl39	6.83767e-113	0.425683	0.992	0.983	3.35718e-109
Gxylt2	9.6662e-47	0.416992	0.654	0.415	4.99573e-44
Rps28	2.74102e-92	0.411344	0.983	0.951	8.07476e-89
Ptprz1	4.42527e-21	0.410079	0.41	0.271	6.17839e-19
Myl12a	4.86832e-63	0.402451	0.978	0.917	4.78053e-60
Ndufb1-ps	1.26632e-65	0.399413	0.892	0.711	1.38164e-62
Alcam	7.56592e-48	0.393235	0.733	0.492	4.15694e-45
Tmsb10	1.61499e-33	0.380874	0.886	0.768	4.53103e-31
Rpl36al	1.46879e-56	0.377137	0.73	0.486	1.00626e-53
Ppic	5.45483e-46	0.376362	0.957	0.868	2.5507e-43
Cd302	6.40569e-51	0.376159	0.768	0.555	3.85113e-48
mt-Atp6	1.54234e-69	0.373658	0.559	0.265	1.89315e-66
Rpl27	3.19867e-60	0.371998	0.902	0.748	2.69227e-57
Mylk4	6.52081e-33	0.369321	0.694	0.493	1.74633e-30
Bambi	1.11422e-27	0.369054	0.655	0.475	2.20294e-25
Hspb1	5.43292e-05	0.36904	0.997	0.997	0.000936032
Atp5l	5.77844e-61	0.367743	0.576	0.304	5.1584e-58
Ndufa1	3.33934e-51	0.364355	0.854	0.66	2.04945e-48
Rpl27a	8.28976e-63	0.36336	0.962	0.883	7.87768e-60
Atp5e	4.33655e-65	0.363356	0.972	0.941	4.56252e-62
Sem1	2.30002e-74	0.36252	0.973	0.921	3.56612e-71
2210407C18Rik	6.85394e-36	0.360379	0.155	0.038	2.26866e-33
Rps27	3.31343e-78	0.357798	0.987	0.978	5.74178e-75
Tent5a	5.26273e-27	0.352487	0.913	0.807	1.00672e-24
mt-Atp8	3.67667e-44	0.350998	0.844	0.677	1.64107e-41
S100a11	4.44113e-72	0.349729	0.992	0.979	6.23006e-69
Cox6c	1.7937e-58	0.344003	0.979	0.951	1.32102e-55
Scx	1.35613e-44	0.340538	0.319	0.129	6.14618e-42
Sulf2	3.94951e-37	0.336161	0.628	0.415	1.45436e-34
Cited2	1.03705e-21	0.333811	0.785	0.663	1.50495e-19
Ctsl	1.03782e-40	0.332453	0.982	0.956	4.36761e-38
Cox7c	5.15322e-55	0.327301	0.967	0.907	3.37353e-52
Rpl38	6.83561e-62	0.32489	0.982	0.967	6.29282e-59
Hspa1b	0.000491642	0.324264	0.654	0.604	0.00603721
Fstl1	3.1547e-43	0.322459	0.998	0.992	1.38708e-40
Vcan	8.39674e-17	0.32212	0.711	0.58	8.77162e-15
mt-Nd3	2.89341e-46	0.321063	0.603	0.36	1.37479e-43
Fbln2	1.16062e-24	0.316307	0.442	0.274	1.95375e-22
Mmp2	8.10583e-25	0.315356	0.628	0.445	1.39643e-22
Rgs5	9.02863e-11	0.30996	0.591	0.489	5.00893e-09
Snhg8	4.25377e-36	0.306833	0.707	0.489	1.424e-33
Rps29	3.75099e-76	0.303861	0.994	0.993	6.13892e-73
Atp5md	1.67816e-38	0.30232	0.84	0.664	6.50487e-36
Sparc	3.09284e-41	0.29992	1	1	1.33988e-38
Rsrp1	3.4065e-34	0.297718	0.923	0.807	1.04052e-31
Cryab	2.47357e-23	0.29695	0.97	0.946	4.02591e-21
Fam162a	5.442e-23	0.296251	0.863	0.751	8.66573e-21
Sfrp4	2.65345e-27	0.296204	0.287	0.143	5.10901e-25
Olfml2b	5.92948e-27	0.294287	0.741	0.563	1.11972e-24
1810037I17Rik	1.00311e-37	0.292644	0.936	0.842	3.83775e-35
Frzb	5.94762e-25	0.291927	0.444	0.28	1.04292e-22
Gdf15	1.11105e-07	0.290711	0.656	0.582	3.74918e-06
Ifitm2	2.14119e-39	0.290585	0.975	0.937	8.41029e-37
Snrpg	1.58105e-33	0.28919	0.721	0.521	4.47847e-31
Mrpl33	1.25116e-33	0.286216	0.89	0.773	3.64929e-31
Myadm	6.31893e-30	0.286037	0.832	0.683	1.48919e-27
Ndufa3	3.48318e-37	0.284325	0.65	0.425	1.29888e-34
Wif1	1.08031e-24	0.283054	0.387	0.233	1.82902e-22
Tmem258	2.72791e-31	0.282034	0.646	0.448	6.8685e-29
Hes1	7.09477e-16	0.281535	0.823	0.746	6.85262e-14
Net1	4.51573e-18	0.28119	0.729	0.608	5.1165e-16
Tma7	4.66378e-35	0.279424	0.876	0.724	1.49337e-32
Rpl15	5.64515e-35	0.279287	0.924	0.822	1.78818e-32
Tomm7	7.66115e-37	0.278542	0.884	0.773	2.68678e-34
Cxcl10	1.76722e-11	0.276939	0.172	0.098	1.06464e-09
Snhg18	2.95712e-36	0.276049	0.957	0.893	1.00131e-33
Hspe1	1.86417e-26	0.274158	0.907	0.828	3.47573e-24
Gas5	7.06635e-29	0.273327	0.963	0.92	1.55349e-26
Nfkbia	3.85378e-05	0.27264	0.893	0.924	0.000698636
Rps27l	1.14542e-29	0.272168	0.921	0.831	2.63617e-27
Pi15	8.69244e-23	0.271955	0.954	0.881	1.35487e-20
Sat1	4.38627e-14	0.271502	0.856	0.784	3.54987e-12
Htra3	4.71671e-22	0.270933	0.667	0.514	6.94747e-20
Snrpf	5.16139e-41	0.270804	0.575	0.335	2.20361e-38
Rpl30	1.41297e-48	0.26756	0.992	0.975	8.00476e-46
Pmepa1	1.38631e-35	0.265175	0.997	0.987	4.5377e-33
Zfp36l2	1.08968e-15	0.262582	0.742	0.632	1.01585e-13
Ctsk	9.36385e-29	0.261467	0.41	0.239	2.02831e-26
Cd200	1.73631e-27	0.260102	0.977	0.948	3.38741e-25
Vcam1	2.95066e-10	0.258379	0.508	0.396	1.51434e-08
Hsph1	4.3308e-13	0.256682	0.767	0.653	3.14928e-11
Ctsh	2.39916e-28	0.255662	0.86	0.713	5.04834e-26
Rpl37	2.54699e-51	0.254218	0.993	0.993	1.63112e-48
Gdf10	1.09811e-13	0.253546	0.417	0.297	8.49058e-12
Dbi	1.40151e-29	0.252475	0.963	0.901	3.15169e-27
Map3k7cl	6.34358e-23	0.250507	0.575	0.396	1.00471e-20
Pcsk5	2.38136e-22	0.250169	0.35	0.207	3.65378e-20
Cavin1	1.08043e-30	-0.25248	0.971	0.969	2.67466e-28
Art3	4.80525e-12	-0.253924	0.268	0.352	3.09755e-10
Map7d1	1.81572e-20	-0.255148	0.706	0.731	2.45364e-18
Ccnl1	1.15657e-11	-0.255765	0.846	0.857	7.20322e-10
Meg3	0.00493096	-0.258092	0.539	0.551	0.0387363
Iqgap1	4.88557e-28	-0.258605	0.937	0.945	1.01355e-25
Myh11	4.29264e-26	-0.259272	0.989	0.994	7.90356e-24
Csrnp1	1.17509e-10	-0.262844	0.594	0.634	6.41055e-09
Fam129a	3.32121e-23	-0.263385	0.928	0.938	5.3758e-21
Glg1	1.69728e-23	-0.263584	0.88	0.898	2.77779e-21
Slc39a1	5.28202e-16	-0.263811	0.473	0.525	5.22158e-14
Gnai1	1.80448e-18	-0.265213	0.786	0.797	2.10111e-16
Dmd	1.56105e-17	-0.267008	0.922	0.914	1.71594e-15
Dpysl3	1.33759e-29	-0.268536	0.947	0.949	3.05458e-27
Col4a6	9.98924e-16	-0.269414	0.676	0.682	9.38161e-14
Hand2os1	2.10322e-34	-0.269853	0.099	0.238	6.52198e-32
Aplp2	1.41452e-37	-0.274024	0.993	0.991	5.34237e-35
Ppp1r12c	5.86442e-17	-0.274104	0.522	0.563	6.17e-15
Tacc2	1.10034e-18	-0.279332	0.549	0.612	1.30705e-16
Klf9	3.25953e-22	-0.280974	0.903	0.913	4.97525e-20
Nrn1	2.05807e-19	-0.284012	0.687	0.739	2.57994e-17
Pam	6.31911e-47	-0.284149	0.997	0.997	3.32419e-44
Nr4a2	7.65911e-08	-0.289261	0.525	0.547	2.68607e-06
Ramp1	1.09022e-27	-0.292558	0.944	0.959	2.17005e-25
Fosb	2.03416e-21	-0.295092	0.931	0.964	2.88097e-19
Nudt4	4.06367e-22	-0.297445	0.948	0.943	6.07673e-20
Serpine2	3.90018e-35	-0.301275	0.997	0.997	1.26259e-32
Mir6236	1.8008e-07	-0.301424	0.887	0.844	5.89334e-06
Jund	1.42892e-39	-0.30742	0.995	0.996	5.76636e-37
CT010467.1	1.33815e-10	-0.308141	1	1	7.24641e-09
Npnt	1.05569e-39	-0.314716	0.994	0.991	4.31939e-37
Zbtb20	1.60891e-46	-0.31657	0.996	0.991	7.89949e-44
Pkp4	5.14294e-28	-0.319064	0.815	0.84	1.05948e-25
Svil	1.08017e-34	-0.321309	0.902	0.923	3.38518e-32
Pcp4l1	1.05951e-21	-0.323353	0.482	0.575	1.53e-19
Olfr1033	4.07741e-20	-0.332571	0.656	0.706	5.41065e-18
Atf3	4.7786e-19	-0.339715	0.917	0.95	5.79312e-17
Lmna	2.40683e-60	-0.345516	0.985	0.986	2.08537e-57
Mylk	8.79803e-48	-0.346861	0.987	0.99	4.71239e-45
Ash1l	3.11392e-31	-0.348439	0.723	0.77	7.77398e-29
Atf5	1.39235e-09	-0.350101	0.784	0.772	6.47983e-08
Lgals3	3.78805e-11	-0.352373	0.542	0.57	2.19238e-09
Actg2	1.72635e-30	-0.356997	0.717	0.828	4.20303e-28
Synpo2	2.74579e-33	-0.374357	0.828	0.867	7.63097e-31
H2-K1	5.04043e-10	-0.386173	0.754	0.74	2.49976e-08
Nfia	4.21515e-45	-0.388352	0.846	0.867	1.94022e-42
Pde4b	6.63406e-25	-0.390295	0.428	0.524	1.15641e-22
Ifrd1	6.80314e-20	-0.392986	0.921	0.93	8.90727e-18
B2m	4.80114e-07	-0.393062	0.984	0.975	1.44323e-05
H2-D1	2.08924e-09	-0.407325	0.908	0.872	9.42525e-08
Ppp1r12a	3.47489e-60	-0.413117	0.984	0.992	2.84352e-57
Id1	2.66595e-20	-0.414682	0.881	0.913	3.56983e-18
Pbxip1	7.31082e-60	-0.424594	0.959	0.973	5.66762e-57
Cped1	1.20134e-67	-0.433316	0.942	0.969	1.36116e-64
Tppp3	4.45709e-33	-0.450483	0.189	0.336	1.22712e-30
Prss23	6.55581e-60	-0.474466	0.926	0.957	5.21967e-57
Gstm1	1.01262e-46	-0.503367	0.86	0.893	5.14322e-44
Mtus2	7.10991e-73	-0.542697	0.771	0.864	1.04725e-69
Actb	9.29293e-196	-0.565892	1	1	2.7376e-191
Apoe	2.84361e-25	-0.679006	0.687	0.767	5.04638e-23
Neat1	2.02234e-58	-0.685369	0.86	0.908	1.45308e-55

## Sheet: Cluster 2
	p_val	avg_log2FC	pct.1	pct.2	p_adj_new
Rgs5	1.12131e-15	1.10828	0.455	0.309	3.5141e-13
Eln	2.37429e-56	0.991652	0.989	0.978	3.49721e-52
Ecrg4	8.61203e-16	0.7608	0.519	0.366	2.78793e-13
Lum	2.58694e-11	0.510987	0.877	0.804	3.94863e-09
Serf2	2.35003e-51	0.509753	0.961	0.876	1.38459e-47
Ost4	5.2368e-52	0.497185	0.92	0.792	3.85677e-48
Col1a1	3.88893e-24	0.488984	0.998	0.994	3.47163e-21
Gm10076	1.13574e-40	0.473586	0.84	0.618	3.71752e-37
Rps28	6.76377e-54	0.473482	0.97	0.913	6.6418e-50
Col3a1	9.08349e-19	0.466739	0.996	0.993	3.93516e-16
Uba52	1.6224e-48	0.434156	0.627	0.293	6.82774e-45
Rps10	4.5105e-38	0.424907	0.933	0.832	1.02211e-34
mt-Atp6	8.40659e-49	0.417628	0.506	0.19	4.1275e-45
Hspa1a	0.000116914	0.41684	0.827	0.781	0.00331921
Rpl27a	1.34493e-40	0.413515	0.956	0.832	3.96203e-37
Tomm7	2.21065e-35	0.413299	0.861	0.653	3.8308e-32
Dcn	2.10244e-08	0.410499	0.785	0.691	1.9915e-06
Rpl27	5.50834e-35	0.4035	0.883	0.675	9.01501e-32
Cox6c	3.17382e-37	0.396397	0.962	0.873	6.6784e-34
Sparc	7.08111e-23	0.395953	1	1	5.21506e-20
Atp5e	2.05018e-33	0.39361	0.947	0.865	3.01981e-30
Ppic	8.04817e-30	0.392261	0.954	0.86	9.87879e-27
Mdk	1.73152e-19	0.389035	0.324	0.154	8.1926e-17
Rpl39	3.62295e-43	0.38402	0.98	0.958	1.33411e-39
Mfap5	7.52055e-15	0.378695	0.489	0.311	2.10998e-12
Ndufa1	6.27883e-33	0.375452	0.8	0.566	8.80801e-30
Col1a2	2.24833e-20	0.373266	0.998	1	1.22655e-17
Igfbp4	1.91895e-10	0.365571	0.775	0.648	2.51246e-08
Sfrp2	3.34054e-14	0.36334	0.935	0.896	8.48325e-12
Rpl36al	2.67234e-34	0.362683	0.659	0.377	4.14339e-31
Mfap4	9.20954e-11	0.360441	0.478	0.333	1.27373e-08
Rps27	3.65703e-39	0.355538	0.981	0.958	8.97771e-36
Pi15	2.53202e-13	0.355356	0.925	0.867	5.36624e-11
Snrpg	2.49184e-26	0.35264	0.712	0.487	2.53128e-23
Mmp2	3.87206e-18	0.349835	0.798	0.606	1.56256e-15
Tnc	5.67672e-21	0.34702	0.5	0.299	3.41287e-18
mt-Atp8	4.27073e-23	0.343269	0.77	0.562	3.31082e-20
Bsg	1.45855e-19	0.342974	0.981	0.943	7.16123e-17
Sfrp4	8.04843e-15	0.342357	0.519	0.35	2.23678e-12
Ccn5	3.08596e-12	0.33507	0.271	0.145	5.47646e-10
Apoe	4.38208e-09	0.331329	0.887	0.797	4.69425e-07
Atp5md	5.77199e-22	0.330717	0.75	0.549	3.95435e-19
Rpl15	4.71909e-23	0.330596	0.906	0.768	3.5646e-20
mt-Cytb	1.48186e-40	0.328055	0.998	0.998	3.96856e-37
Rpl38	1.39194e-29	0.328035	0.978	0.924	1.6402e-26
Ccn1	4.0331e-20	0.326544	0.992	0.994	2.12163e-17
Sem1	1.66169e-30	0.325985	0.952	0.885	2.22508e-27
Lox	3.83619e-13	0.318979	0.954	0.911	7.90282e-11
Gdf15	0.000375826	0.315753	0.618	0.53	0.00814678
Dbi	2.16346e-19	0.314638	0.959	0.882	9.95832e-17
B2m	6.96279e-13	0.313956	0.978	0.958	1.39535e-10
Maged2	2.85781e-11	0.31325	0.658	0.518	4.31735e-09
S100a11	1.80518e-29	0.308223	0.989	0.971	2.04533e-26
Atp1b1	3.21768e-11	0.304212	0.639	0.491	4.81165e-09
mt-Nd2	4.4234e-27	0.301542	0.993	0.996	4.65389e-24
Rps29	1.84842e-36	0.300685	0.995	0.971	3.40328e-33
Ctsk	8.10594e-09	0.297112	0.602	0.483	8.14993e-07
Ndufb1-ps	9.42426e-21	0.29709	0.764	0.558	5.55259e-18
Stbd1	6.17499e-15	0.296154	0.573	0.387	1.76611e-12
Col8a1	8.8271e-11	0.289478	0.801	0.674	1.22659e-08
Atp5k	1.49405e-19	0.282551	0.743	0.518	7.21527e-17
Snhg8	1.07269e-15	0.281462	0.668	0.49	3.39788e-13
Cox7c	4.6774e-19	0.275634	0.924	0.814	2.11987e-16
Ndufc1	1.75781e-16	0.274295	0.783	0.609	6.39299e-14
Mif	7.29598e-12	0.273716	0.716	0.564	1.26431e-09
Tmem258	6.91172e-20	0.272519	0.657	0.43	3.57215e-17
Pfn1	1.00739e-18	0.271066	0.978	0.936	4.30097e-16
Rpl37a	4.41709e-30	0.270317	0.987	0.982	5.65753e-27
Ankrd1	1.86195e-07	0.269444	0.319	0.213	1.40289e-05
Igfbp7	4.6445e-37	0.269372	1	1	9.12149e-34
Rpl36	1.61781e-22	0.269324	0.972	0.936	1.16242e-19
Romo1	1.27283e-15	0.26887	0.744	0.559	3.94697e-13
Rpl37	6.23336e-25	0.267715	0.983	0.969	5.73839e-22
Rps27l	3.76612e-14	0.266166	0.857	0.709	9.28906e-12
Cd302	1.21677e-16	0.265897	0.874	0.738	4.48059e-14
Snrpf	6.42204e-24	0.265282	0.568	0.317	5.40534e-21
mt-Nd4	4.25967e-21	0.265207	0.996	0.99	2.61428e-18
Atp5l	1.3941e-21	0.263966	0.519	0.298	9.33382e-19
Rn7sk	5.34284e-17	0.260588	0.396	0.212	1.99234e-14
Myl12a	4.59537e-16	0.260026	0.988	0.942	1.59219e-13
Crispld2	1.39789e-12	0.259028	0.456	0.298	2.63976e-10
Gxylt2	7.71036e-09	0.258127	0.804	0.657	7.77875e-07
Mrps28	1.89787e-21	0.256898	0.466	0.255	1.24243e-18
Rpl30	5.62809e-22	0.25646	0.986	0.955	3.94757e-19
mt-Nd1	2.14621e-20	0.25611	0.996	0.995	1.19293e-17
Islr	1.24084e-12	0.256015	0.843	0.716	2.37364e-10
Thbs2	3.29069e-13	0.255379	0.544	0.371	6.92431e-11
Mia	4.72056e-10	0.253148	0.445	0.308	5.8925e-08
mt-Nd3	6.02421e-24	0.253048	0.511	0.27	5.21963e-21
Rspo3	5.85184e-05	0.251359	0.841	0.749	0.00191119
Uqcr10	1.03695e-14	0.250276	0.825	0.667	2.82847e-12
Mcl1	1.67568e-09	-0.251456	0.955	0.949	1.91333e-07
Dmd	1.02274e-06	-0.253748	0.823	0.812	6.31633e-05
Cdkn1a	1.50698e-05	-0.254762	0.796	0.823	0.000613178
Txnrd1	0.00017118	-0.254887	0.735	0.726	0.0044119
Midn	1.3377e-07	-0.254989	0.634	0.66	1.05367e-05
Rtn4	9.09717e-12	-0.259146	0.949	0.957	1.51896e-09
Aplp2	1.5494e-18	-0.259461	0.996	0.994	6.42872e-16
Jun	5.66293e-10	-0.262036	0.998	0.99	6.8652e-08
Itga8	1.40129e-11	-0.265413	0.964	0.975	2.24351e-09
Klf9	1.54849e-10	-0.269595	0.93	0.943	2.06411e-08
Iqgap1	1.60676e-10	-0.270075	0.874	0.882	2.13214e-08
Skil	4.35852e-10	-0.271755	0.882	0.874	5.46372e-08
Rbm4b	1.03424e-07	-0.273545	0.419	0.478	8.3473e-06
Zfp503	4.00298e-07	-0.27503	0.556	0.593	2.78122e-05
Ahnak	4.15636e-15	-0.279701	0.991	0.989	1.20041e-12
Flnc	1.43261e-05	-0.280499	0.511	0.55	0.00058861
Rrad	0.000273585	-0.282659	0.615	0.641	0.00628178
Ppp1r12a	1.65761e-11	-0.286181	0.944	0.943	2.61132e-09
Pde4b	1.03632e-08	-0.286993	0.586	0.639	1.01763e-06
Fmo2	9.1071e-15	-0.287387	0.94	0.96	2.50735e-12
Csrnp1	2.07055e-09	-0.287854	0.749	0.785	2.31047e-07
Ppp1r15a	7.27246e-12	-0.289567	0.943	0.943	1.26431e-09
Egr3	1.433e-06	-0.291411	0.677	0.686	8.44235e-05
Susd5	6.0426e-14	-0.292446	0.878	0.902	1.44723e-11
Gadd45g	1.3188e-08	-0.304386	0.94	0.958	1.27379e-06
Gm8251	0.00115397	-0.305329	0.327	0.368	0.0194034
Lamc3	0.00041159	-0.307643	0.558	0.584	0.00874822
Hbegf	5.46743e-10	-0.31233	0.962	0.959	6.65558e-08
Egr1	9.84113e-13	-0.312728	0.99	0.993	1.93273e-10
Atf3	4.77156e-11	-0.314568	0.941	0.948	6.85685e-09
Cped1	1.75204e-19	-0.317968	0.947	0.952	8.1926e-17
Hspa5	1.35171e-17	-0.319498	0.999	1	5.30934e-15
Mtus2	7.49108e-14	-0.324814	0.794	0.801	1.7107e-11
Lmod1	7.2097e-20	-0.329804	0.982	0.98	3.59984e-17
Pnrc1	7.05648e-20	-0.331709	0.982	0.972	3.58408e-17
Ccnl1	5.19108e-17	-0.336857	0.921	0.938	1.96056e-14
Eif5	2.26585e-16	-0.338601	0.947	0.946	8.04214e-14
Mylk	3.42187e-17	-0.345472	0.971	0.979	1.30915e-14
Id1	1.10318e-11	-0.352315	0.936	0.928	1.81557e-09
Kcnq1ot1	6.65332e-06	-0.356211	0.582	0.622	0.000311606
Kdm6b	7.01747e-13	-0.389448	0.652	0.691	1.39681e-10
Fosb	2.62603e-21	-0.40157	0.973	0.975	1.68175e-18
Gadd45b	2.08055e-20	-0.417818	0.987	0.976	1.17867e-17
Ifrd1	2.33611e-13	-0.419154	0.961	0.941	5.02331e-11
Gm17056	2.04398e-14	-0.424451	0.557	0.631	5.2819e-12
Spp1	2.62054e-10	-0.425472	0.419	0.274	3.40082e-08
Neat1	7.47044e-19	-0.455983	0.906	0.943	3.28465e-16
Myh11	2.2573e-12	-0.459539	0.918	0.944	4.10481e-10
Pim1	1.71364e-20	-0.475132	0.769	0.829	9.89845e-18
Actb	1.15693e-76	-0.541221	0.999	1	3.40819e-72
