# Supplementary material for: Premature cell senescence promotes vascular smooth muscle cell phenotypic modulation and resistance to re-differentiation
Source: Cardiovasc Res. 2025 Jun 10;121(9):1448–63. doi: 10.1093/cvr/cvaf102 (PMC12352304; doi:10.1093/cvr/cvaf102)
Supplement: cvaf102_Supplementary_Data [file cvaf102_supplementary_data.zip › Supplementary Table 11. GO terms for DEGs - Ligation.xlsx]

## Sheet: up in TRF2 vs WT Cl0
ID	Description	GeneRatio	BgRatio	pvalue	p.adjust	qvalue	geneID	Count
GO:0006119	oxidative phosphorylation	14/63	141/23062	1.52577e-18	1.20383e-15	1.04395e-15	Ndufa1/Cox7c/ATP6/Atp5e/ATP8/Ndufb1/ND2/CYTB/ND3/Cox6a1/Atp5k/Ndufa3/Ndufs5/Uqcr11	14
GO:0015986	proton motive force-driven ATP synthesis	11/63	69/23062	4.0603e-17	1.60179e-14	1.38905e-14	Ndufa1/ATP6/Atp5e/Atp5l/ATP8/Ndufb1/ND2/ND3/Atp5k/Ndufa3/Ndufs5	11
GO:0009060	aerobic respiration	14/63	188/23062	9.25008e-17	2.43277e-14	2.10967e-14	Ndufa1/Cox7c/ATP6/Atp5e/ATP8/Ndufb1/ND2/CYTB/ND3/Cox6a1/Atp5k/Ndufa3/Ndufs5/Uqcr11	14
GO:0042776	proton motive force-driven mitochondrial ATP synthesis	10/63	65/23062	1.74209e-15	3.43626e-13	2.97988e-13	Ndufa1/ATP6/Atp5e/ATP8/Ndufb1/ND2/ND3/Atp5k/Ndufa3/Ndufs5	10
GO:0045333	cellular respiration	14/63	245/23062	3.78318e-15	5.96987e-13	5.17699e-13	Ndufa1/Cox7c/ATP6/Atp5e/ATP8/Ndufb1/ND2/CYTB/ND3/Cox6a1/Atp5k/Ndufa3/Ndufs5/Uqcr11	14
GO:0006754	ATP biosynthetic process	11/63	105/23062	5.14761e-15	6.7691e-13	5.87008e-13	Ndufa1/ATP6/Atp5e/Atp5l/ATP8/Ndufb1/ND2/ND3/Atp5k/Ndufa3/Ndufs5	11
GO:0009206	purine ribonucleoside triphosphate biosynthetic process	11/63	115/23062	1.43988e-14	1.5656e-12	1.35767e-12	Ndufa1/ATP6/Atp5e/Atp5l/ATP8/Ndufb1/ND2/ND3/Atp5k/Ndufa3/Ndufs5	11
GO:0009145	purine nucleoside triphosphate biosynthetic process	11/63	116/23062	1.58743e-14	1.5656e-12	1.35767e-12	Ndufa1/ATP6/Atp5e/Atp5l/ATP8/Ndufb1/ND2/ND3/Atp5k/Ndufa3/Ndufs5	11
GO:0009201	ribonucleoside triphosphate biosynthetic process	11/63	120/23062	2.32459e-14	2.03789e-12	1.76723e-12	Ndufa1/ATP6/Atp5e/Atp5l/ATP8/Ndufb1/ND2/ND3/Atp5k/Ndufa3/Ndufs5	11
GO:0009142	nucleoside triphosphate biosynthetic process	11/63	129/23062	5.22934e-14	4.12595e-12	3.57797e-12	Ndufa1/ATP6/Atp5e/Atp5l/ATP8/Ndufb1/ND2/ND3/Atp5k/Ndufa3/Ndufs5	11
GO:0006091	generation of precursor metabolites and energy	16/63	467/23062	9.4809e-14	6.80039e-12	5.89721e-12	Ndufa1/Cox7c/ATP6/Atp5e/ATP8/Ndufb1/Ndufa4/ND2/CYTB/Cox17/ND3/Cox6a1/Atp5k/Ndufa3/Ndufs5/Uqcr11	16
GO:0002181	cytoplasmic translation	11/63	143/23062	1.64874e-13	1.08405e-11	9.40071e-12	Rpl39/Uba52/Rpl27/Rps28/Rps10/Rps29/Rpl37a/Rpl38/Rpl30/Rpl27a/Rpl15	11
GO:0015980	energy derivation by oxidation of organic compounds	14/63	337/23062	3.03236e-13	1.84041e-11	1.59598e-11	Ndufa1/Cox7c/ATP6/Atp5e/ATP8/Ndufb1/ND2/CYTB/ND3/Cox6a1/Atp5k/Ndufa3/Ndufs5/Uqcr11	14
GO:0009152	purine ribonucleotide biosynthetic process	11/63	198/23062	5.89634e-12	3.32301e-10	2.88167e-10	Ndufa1/ATP6/Atp5e/Atp5l/ATP8/Ndufb1/ND2/ND3/Atp5k/Ndufa3/Ndufs5	11
GO:0009260	ribonucleotide biosynthetic process	11/63	210/23062	1.1168e-11	5.87439e-10	5.0942e-10	Ndufa1/ATP6/Atp5e/Atp5l/ATP8/Ndufb1/ND2/ND3/Atp5k/Ndufa3/Ndufs5	11
GO:0006164	purine nucleotide biosynthetic process	11/63	215/23062	1.44081e-11	7.10498e-10	6.16135e-10	Ndufa1/ATP6/Atp5e/Atp5l/ATP8/Ndufb1/ND2/ND3/Atp5k/Ndufa3/Ndufs5	11
GO:0046390	ribose phosphate biosynthetic process	11/63	219/23062	1.75853e-11	8.16167e-10	7.07769e-10	Ndufa1/ATP6/Atp5e/Atp5l/ATP8/Ndufb1/ND2/ND3/Atp5k/Ndufa3/Ndufs5	11
GO:0046034	ATP metabolic process	11/63	222/23062	2.03685e-11	8.87867e-10	7.69947e-10	Ndufa1/ATP6/Atp5e/Atp5l/ATP8/Ndufb1/ND2/ND3/Atp5k/Ndufa3/Ndufs5	11
GO:0072522	purine-containing compound biosynthetic process	11/63	223/23062	2.13808e-11	8.87867e-10	7.69947e-10	Ndufa1/ATP6/Atp5e/Atp5l/ATP8/Ndufb1/ND2/ND3/Atp5k/Ndufa3/Ndufs5	11
GO:0009205	purine ribonucleoside triphosphate metabolic process	11/63	248/23062	6.70145e-11	2.64372e-09	2.2926e-09	Ndufa1/ATP6/Atp5e/Atp5l/ATP8/Ndufb1/ND2/ND3/Atp5k/Ndufa3/Ndufs5	11
GO:0009144	purine nucleoside triphosphate metabolic process	11/63	254/23062	8.65537e-11	3.10413e-09	2.69186e-09	Ndufa1/ATP6/Atp5e/Atp5l/ATP8/Ndufb1/ND2/ND3/Atp5k/Ndufa3/Ndufs5	11
GO:0009199	ribonucleoside triphosphate metabolic process	11/63	254/23062	8.65537e-11	3.10413e-09	2.69186e-09	Ndufa1/ATP6/Atp5e/Atp5l/ATP8/Ndufb1/ND2/ND3/Atp5k/Ndufa3/Ndufs5	11
GO:0009165	nucleotide biosynthetic process	11/63	262/23062	1.20544e-10	4.13517e-09	3.58597e-09	Ndufa1/ATP6/Atp5e/Atp5l/ATP8/Ndufb1/ND2/ND3/Atp5k/Ndufa3/Ndufs5	11
GO:1901293	nucleoside phosphate biosynthetic process	11/63	266/23062	1.41683e-10	4.65783e-09	4.03921e-09	Ndufa1/ATP6/Atp5e/Atp5l/ATP8/Ndufb1/ND2/ND3/Atp5k/Ndufa3/Ndufs5	11
GO:0009141	nucleoside triphosphate metabolic process	11/63	271/23062	1.72767e-10	5.45251e-09	4.72835e-09	Ndufa1/ATP6/Atp5e/Atp5l/ATP8/Ndufb1/ND2/ND3/Atp5k/Ndufa3/Ndufs5	11
GO:0019646	aerobic electron transport chain	6/63	57/23062	1.0597e-08	3.21578e-07	2.78868e-07	Cox7c/ND2/CYTB/ND3/Cox6a1/Uqcr11	6
GO:0009150	purine ribonucleotide metabolic process	11/63	423/23062	1.816e-08	5.30674e-07	4.60194e-07	Ndufa1/ATP6/Atp5e/Atp5l/ATP8/Ndufb1/ND2/ND3/Atp5k/Ndufa3/Ndufs5	11
GO:0009259	ribonucleotide metabolic process	11/63	443/23062	2.9123e-08	8.20645e-07	7.11653e-07	Ndufa1/ATP6/Atp5e/Atp5l/ATP8/Ndufb1/ND2/ND3/Atp5k/Ndufa3/Ndufs5	11
GO:0006163	purine nucleotide metabolic process	11/63	447/23062	3.19179e-08	8.68387e-07	7.53054e-07	Ndufa1/ATP6/Atp5e/Atp5l/ATP8/Ndufb1/ND2/ND3/Atp5k/Ndufa3/Ndufs5	11
GO:0019693	ribose phosphate metabolic process	11/63	454/23062	3.73888e-08	9.83326e-07	8.52727e-07	Ndufa1/ATP6/Atp5e/Atp5l/ATP8/Ndufb1/ND2/ND3/Atp5k/Ndufa3/Ndufs5	11
GO:0042775	mitochondrial ATP synthesis coupled electron transport	6/63	71/23062	4.05999e-08	1.03333e-06	8.96093e-07	Cox7c/ND2/CYTB/ND3/Cox6a1/Uqcr11	6
GO:0042773	ATP synthesis coupled electron transport	6/63	73/23062	4.80529e-08	1.1848e-06	1.02745e-06	Cox7c/ND2/CYTB/ND3/Cox6a1/Uqcr11	6
GO:0072521	purine-containing compound metabolic process	11/63	481/23062	6.71702e-08	1.60598e-06	1.39268e-06	Ndufa1/ATP6/Atp5e/Atp5l/ATP8/Ndufb1/ND2/ND3/Atp5k/Ndufa3/Ndufs5	11
GO:0022904	respiratory electron transport chain	6/63	95/23062	2.34153e-07	5.43372e-06	4.71205e-06	Cox7c/ND2/CYTB/ND3/Cox6a1/Uqcr11	6
GO:0022900	electron transport chain	6/63	107/23062	4.74674e-07	1.07005e-05	9.27934e-06	Cox7c/ND2/CYTB/ND3/Cox6a1/Uqcr11	6
GO:0033108	mitochondrial respiratory chain complex assembly	5/63	94/23062	5.89177e-06	0.000129128	0.000111978	Ndufa1/ND2/Cox17/Ndufa3/Ndufs5	5
GO:0000028	ribosomal small subunit assembly	3/63	19/23062	1.82468e-05	0.00038851	0.00033691	Rps28/Rps27/Rpl38	3
GO:0010257	NADH dehydrogenase complex assembly	4/63	58/23062	1.92039e-05	0.00038851	0.00033691	Ndufa1/ND2/Ndufa3/Ndufs5	4
GO:0032981	mitochondrial respiratory chain complex I assembly	4/63	58/23062	1.92039e-05	0.00038851	0.00033691	Ndufa1/ND2/Ndufa3/Ndufs5	4
GO:0022618	ribonucleoprotein complex assembly	5/63	170/23062	0.000102092	0.00201376	0.0017463	Rps28/Rps27/Rpl38/Snrpf/Snrpg	5
GO:0071826	ribonucleoprotein complex subunit organization	5/63	178/23062	0.000126694	0.00243808	0.00211427	Rps28/Rps27/Rpl38/Snrpf/Snrpg	5
GO:1904959	regulation of cytochrome-c oxidase activity	2/63	10/23062	0.000325868	0.00612166	0.00530862	Ndufa4/Cox17	2
GO:1904732	regulation of electron transfer activity	2/63	11/23062	0.000397581	0.00729516	0.00632626	Ndufa4/Cox17	2
GO:0006123	mitochondrial electron transport, cytochrome c to oxygen	2/63	12/23062	0.000476258	0.00854017	0.00740592	Cox7c/Cox6a1	2
GO:0006122	mitochondrial electron transport, ubiquinol to cytochrome c	2/63	13/23062	0.000561859	0.00985127	0.00854289	CYTB/Uqcr11	2
GO:0042255	ribosome assembly	3/63	60/23062	0.000594953	0.0102047	0.00884942	Rps28/Rps27/Rpl38	3
GO:0022613	ribonucleoprotein complex biogenesis	6/63	416/23062	0.000948243	0.0159184	0.0138042	Rpl27/Rps28/Rps27/Rpl38/Snrpf/Snrpg	6
GO:0042274	ribosomal small subunit biogenesis	3/63	72/23062	0.00101303	0.0166517	0.0144401	Rps28/Rps27/Rpl38	3
GO:0001975	response to amphetamine	2/63	22/23062	0.00163782	0.0263722	0.0228696	Nr4a1/Nr4a2	2
GO:0014075	response to amine	2/63	24/23062	0.00195	0.0307694	0.0266829	Nr4a1/Nr4a2	2
GO:1902600	proton transmembrane transport	3/63	91/23062	0.0019889	0.0307694	0.0266829	Ndufa4/CYTB/Cox17	3
GO:0006120	mitochondrial electron transport, NADH to ubiquinone	2/63	29/23062	0.00284339	0.043143	0.0374131	ND2/ND3	2
GO:1901798	positive regulation of signal transduction by p53 class mediator	2/63	31/23062	0.00324518	0.0483103	0.0418941	Rpl37/Ubb	2

## Sheet: down in TRF2 vs WT Cl0
ID	Description	GeneRatio	BgRatio	pvalue	p.adjust	qvalue	geneID	Count
GO:0006937	regulation of muscle contraction	3/13	167/23062	0.000101122	0.0225262	0.0135438	Gucy1a1/Ccn2/Pln	3
GO:0051100	negative regulation of binding	3/13	177/23062	0.000120128	0.0225262	0.0135438	Actb/Jun/Pln	3
GO:0070316	regulation of G0 to G1 transition	2/13	36/23062	0.000182808	0.0225262	0.0135438	Actb/Ccn2	2
GO:0045023	G0 to G1 transition	2/13	37/23062	0.000193192	0.0225262	0.0135438	Actb/Ccn2	2
GO:0090075	relaxation of muscle	2/13	37/23062	0.000193192	0.0225262	0.0135438	Gucy1a1/Pln	2
GO:0090257	regulation of muscle system process	3/13	258/23062	0.000364284	0.0353963	0.0212819	Gucy1a1/Ccn2/Pln	3
GO:0010038	response to metal ion	3/13	296/23062	0.000544153	0.0453202	0.0272486	Jun/Fosb/Pln	3
GO:0006936	muscle contraction	3/13	317/23062	0.000664261	0.0461927	0.0277732	Gucy1a1/Ccn2/Pln	3
GO:0055117	regulation of cardiac muscle contraction	2/13	71/23062	0.000713095	0.0461927	0.0277732	Ccn2/Pln	2

## Sheet: up in TRF2 vs WT Cl1
ID	Description	GeneRatio	BgRatio	pvalue	p.adjust	qvalue	geneID	Count
GO:0030198	extracellular matrix organization	18/117	322/23062	4.82534e-14	3.61693e-11	2.87524e-11	Col3a1/Eln/Fbln5/Col1a1/Lox/Col1a2/Col5a2/Lum/Ccn1/Scx/Sulf2/Col8a1/Sfrp2/Comp/Mfap4/Olfml2b/Mmp2/Fbln2	18
GO:0043062	extracellular structure organization	18/117	323/23062	5.08913e-14	3.61693e-11	2.87524e-11	Col3a1/Eln/Fbln5/Col1a1/Lox/Col1a2/Col5a2/Lum/Ccn1/Scx/Sulf2/Col8a1/Sfrp2/Comp/Mfap4/Olfml2b/Mmp2/Fbln2	18
GO:0045229	external encapsulating structure organization	18/117	324/23062	5.36636e-14	3.61693e-11	2.87524e-11	Col3a1/Eln/Fbln5/Col1a1/Lox/Col1a2/Col5a2/Lum/Ccn1/Scx/Sulf2/Col8a1/Sfrp2/Comp/Mfap4/Olfml2b/Mmp2/Fbln2	18
GO:0030199	collagen fibril organization	9/117	60/23062	1.93857e-11	9.79945e-09	7.78997e-09	Col3a1/Col1a1/Lox/Col1a2/Col5a2/Lum/Scx/Sfrp2/Comp	9
GO:0007178	transmembrane receptor protein serine/threonine kinase signaling pathway	16/117	410/23062	2.91547e-10	1.17902e-07	9.37247e-08	Col3a1/Lox/Col1a2/Ccn1/Scx/Fstl1/Pmepa1/Sfrp2/Comp/Bambi/Sfrp4/Htra3/Cited2/Hes1/Gdf10/Gdf15	16
GO:0015986	proton motive force-driven ATP synthesis	8/117	69/23062	2.2252e-09	7.49892e-07	5.96119e-07	ATP6/Ndufb1/Atp5e/Atp5l/Ndufa1/ND3/ATP8/Ndufa3	8
GO:0002181	cytoplasmic translation	10/117	143/23062	3.10087e-09	8.95707e-07	7.12033e-07	Rpl39/Uba52/Rps28/Rps10/Rps29/Rpl27a/Rpl38/Rpl27/Rpl30/Rpl15	10
GO:0090092	regulation of transmembrane receptor protein serine/threonine kinase signaling pathway	12/117	275/23062	1.64081e-08	4.14714e-06	3.29673e-06	Lox/Ccn1/Fstl1/Pmepa1/Sfrp2/Bambi/Sfrp4/Htra3/Cited2/Hes1/Gdf10/Gdf15	12
GO:0030509	BMP signaling pathway	10/117	176/23062	2.28731e-08	5.13883e-06	4.08506e-06	Ccn1/Scx/Fstl1/Sfrp2/Comp/Bambi/Sfrp4/Htra3/Hes1/Gdf15	10
GO:0042776	proton motive force-driven mitochondrial ATP synthesis	7/117	65/23062	3.9393e-08	6.77658e-06	5.38697e-06	ATP6/Ndufb1/Atp5e/Ndufa1/ND3/ATP8/Ndufa3	7
GO:0071772	response to BMP	10/117	187/23062	4.06608e-08	6.77658e-06	5.38697e-06	Ccn1/Scx/Fstl1/Sfrp2/Comp/Bambi/Sfrp4/Htra3/Hes1/Gdf15	10
GO:0071773	cellular response to BMP stimulus	10/117	187/23062	4.06608e-08	6.77658e-06	5.38697e-06	Ccn1/Scx/Fstl1/Sfrp2/Comp/Bambi/Sfrp4/Htra3/Hes1/Gdf15	10
GO:0006119	oxidative phosphorylation	9/117	141/23062	4.35685e-08	6.77658e-06	5.38697e-06	Nupr1/ATP6/Ndufb1/Atp5e/Cox7c/Ndufa1/ND3/ATP8/Ndufa3	9
GO:0006754	ATP biosynthetic process	8/117	105/23062	6.3774e-08	9.21079e-06	7.32202e-06	ATP6/Ndufb1/Atp5e/Atp5l/Ndufa1/ND3/ATP8/Ndufa3	8
GO:0090287	regulation of cellular response to growth factor stimulus	12/117	319/23062	8.36568e-08	1.12769e-05	8.96449e-06	Lox/Ccn1/Dcn/Fstl1/Sulf2/Pmepa1/Sfrp2/Bambi/Sfrp4/Htra3/Cited2/Hes1	12
GO:0009206	purine ribonucleoside triphosphate biosynthetic process	8/117	115/23062	1.29719e-07	1.63933e-05	1.30317e-05	ATP6/Ndufb1/Atp5e/Atp5l/Ndufa1/ND3/ATP8/Ndufa3	8
GO:0009145	purine nucleoside triphosphate biosynthetic process	8/117	116/23062	1.38744e-07	1.65024e-05	1.31184e-05	ATP6/Ndufb1/Atp5e/Atp5l/Ndufa1/ND3/ATP8/Ndufa3	8
GO:0009201	ribonucleoside triphosphate biosynthetic process	8/117	120/23062	1.80446e-07	2.02701e-05	1.61135e-05	ATP6/Ndufb1/Atp5e/Atp5l/Ndufa1/ND3/ATP8/Ndufa3	8
GO:0001503	ossification	13/117	424/23062	2.50332e-07	2.66406e-05	2.11777e-05	Col1a1/Lox/Col1a2/Rpl38/Ccn1/Scx/Sfrp2/Comp/Ptgs2/Bambi/Tent5a/Mmp2/Gdf10	13
GO:0048251	elastic fiber assembly	4/117	12/23062	3.01811e-07	3.03468e-05	2.41239e-05	Col3a1/Fbln5/Lox/Mfap4	4
GO:0009142	nucleoside triphosphate biosynthetic process	8/117	129/23062	3.15175e-07	3.03468e-05	2.41239e-05	ATP6/Ndufb1/Atp5e/Atp5l/Ndufa1/ND3/ATP8/Ndufa3	8
GO:0009060	aerobic respiration	9/117	188/23062	5.08385e-07	4.67252e-05	3.71437e-05	Nupr1/ATP6/Ndufb1/Atp5e/Cox7c/Ndufa1/ND3/ATP8/Ndufa3	9
GO:0060348	bone development	10/117	258/23062	8.05663e-07	7.08283e-05	5.63042e-05	Col3a1/Fbln5/Col1a1/Lox/Scx/Sparc/Sulf2/Comp/Sfrp4/Cited2	10
GO:0061077	chaperone-mediated protein folding	6/117	65/23062	9.69651e-07	8.16931e-05	6.49411e-05	Clu/Hspe1/Hsph1/Hspa1a/Hspb1/Hspa1b	6
GO:0030510	regulation of BMP signaling pathway	7/117	104/23062	1.02146e-06	8.26156e-05	6.56745e-05	Ccn1/Fstl1/Sfrp2/Bambi/Sfrp4/Htra3/Hes1	7
GO:0051216	cartilage development	9/117	216/23062	1.61672e-06	0.000125731	9.99489e-05	Col3a1/Col1a1/Ccn1/Scx/Sulf2/Sfrp2/Comp/Ctsk/Frzb	9
GO:0046034	ATP metabolic process	9/117	222/23062	2.02649e-06	0.000151761	0.000120641	Nupr1/ATP6/Ndufb1/Atp5e/Atp5l/Ndufa1/ND3/ATP8/Ndufa3	9
GO:0000028	ribosomal small subunit assembly	4/117	19/23062	2.29926e-06	0.000166039	0.000131991	Rps28/Rps27/Rpl38/Rps27l	4
GO:0006457	protein folding	8/117	169/23062	2.43806e-06	0.000169992	0.000135133	Clu/Ppic/Hspe1/Cryab/Hsph1/Hspa1a/Hspb1/Hspa1b	8
GO:0085029	extracellular matrix assembly	5/117	44/23062	2.85934e-06	0.000192719	0.0001532	Col3a1/Fbln5/Lox/Col1a2/Mfap4	5
GO:0061448	connective tissue development	10/117	302/23062	3.31512e-06	0.000210409	0.000167263	Col3a1/Col1a1/Lox/Ccn1/Scx/Sulf2/Sfrp2/Comp/Ctsk/Frzb	10
GO:0032963	collagen metabolic process	7/117	124/23062	3.32992e-06	0.000210409	0.000167263	Col1a1/Col1a2/Scx/Ctsl/Mfap4/Ctsk/Mmp2	7
GO:0071560	cellular response to transforming growth factor beta stimulus	9/117	243/23062	4.24414e-06	0.00026005	0.000206724	Col3a1/Lox/Col1a2/Scx/Pmepa1/Bambi/Htra3/Cited2/Zfp36l2	9
GO:0045333	cellular respiration	9/117	245/23062	4.5363e-06	0.000269777	0.000214456	Nupr1/ATP6/Ndufb1/Atp5e/Cox7c/Ndufa1/ND3/ATP8/Ndufa3	9
GO:0071559	response to transforming growth factor beta	9/117	247/23062	4.84558e-06	0.000279936	0.000222532	Col3a1/Lox/Col1a2/Scx/Pmepa1/Bambi/Htra3/Cited2/Zfp36l2	9
GO:0009205	purine ribonucleoside triphosphate metabolic process	9/117	248/23062	5.00688e-06	0.00028122	0.000223553	Nupr1/ATP6/Ndufb1/Atp5e/Atp5l/Ndufa1/ND3/ATP8/Ndufa3	9
GO:0009144	purine nucleoside triphosphate metabolic process	9/117	254/23062	6.07491e-06	0.000323249	0.000256964	Nupr1/ATP6/Ndufb1/Atp5e/Atp5l/Ndufa1/ND3/ATP8/Ndufa3	9
GO:0009199	ribonucleoside triphosphate metabolic process	9/117	254/23062	6.07491e-06	0.000323249	0.000256964	Nupr1/ATP6/Ndufb1/Atp5e/Atp5l/Ndufa1/ND3/ATP8/Ndufa3	9
GO:0042026	protein refolding	4/117	25/23062	7.32963e-06	0.000380013	0.000302088	Cryab/Hspa1a/Hspb1/Hspa1b	4
GO:0009152	purine ribonucleotide biosynthetic process	8/117	198/23062	7.85655e-06	0.000397148	0.000315709	ATP6/Ndufb1/Atp5e/Atp5l/Ndufa1/ND3/ATP8/Ndufa3	8
GO:0009141	nucleoside triphosphate metabolic process	9/117	271/23062	1.02229e-05	0.000504163	0.000400779	Nupr1/ATP6/Ndufb1/Atp5e/Atp5l/Ndufa1/ND3/ATP8/Ndufa3	9
GO:0009260	ribonucleotide biosynthetic process	8/117	210/23062	1.20612e-05	0.000580663	0.000461592	ATP6/Ndufb1/Atp5e/Atp5l/Ndufa1/ND3/ATP8/Ndufa3	8
GO:0006164	purine nucleotide biosynthetic process	8/117	215/23062	1.43026e-05	0.000672553	0.00053464	ATP6/Ndufb1/Atp5e/Atp5l/Ndufa1/ND3/ATP8/Ndufa3	8
GO:0046390	ribose phosphate biosynthetic process	8/117	219/23062	1.63391e-05	0.000750857	0.000596886	ATP6/Ndufb1/Atp5e/Atp5l/Ndufa1/ND3/ATP8/Ndufa3	8
GO:0072522	purine-containing compound biosynthetic process	8/117	223/23062	1.86143e-05	0.000836403	0.00066489	ATP6/Ndufb1/Atp5e/Atp5l/Ndufa1/ND3/ATP8/Ndufa3	8
GO:0060349	bone morphogenesis	6/117	109/23062	1.98328e-05	0.000871779	0.000693012	Col3a1/Col1a1/Scx/Comp/Sfrp4/Cited2	6
GO:0051085	chaperone cofactor-dependent protein refolding	4/117	33/23062	2.29785e-05	0.000988566	0.000785851	Hspe1/Hsph1/Hspa1a/Hspa1b	4
GO:0031214	biomineral tissue development	7/117	179/23062	3.64991e-05	0.00153753	0.00122224	Col1a1/Lox/Col1a2/Ccn1/Comp/Ptgs2/Tent5a	7
GO:0051084	'de novo' post-translational protein folding	4/117	38/23062	4.06477e-05	0.00167734	0.00133338	Hspe1/Hsph1/Hspa1a/Hspa1b	4
GO:0043588	skin development	9/117	324/23062	4.17217e-05	0.00168723	0.00134124	Col3a1/Wnt16/Col1a1/Col1a2/Col5a2/Ctsl/Comp/Dbi/Ptgs2	9
GO:0006458	'de novo' protein folding	4/117	39/23062	4.51164e-05	0.00178873	0.00142193	Hspe1/Hsph1/Hspa1a/Hspa1b	4
GO:0110148	biomineralization	7/117	188/23062	4.98493e-05	0.00190502	0.00151437	Col1a1/Lox/Col1a2/Ccn1/Comp/Ptgs2/Tent5a	7
GO:0071604	transforming growth factor beta production	4/117	40/23062	4.99337e-05	0.00190502	0.00151437	Col3a1/Lum/Ptgs2/Cd200	4
GO:0030282	bone mineralization	6/117	131/23062	5.59164e-05	0.00207804	0.00165192	Lox/Col1a2/Ccn1/Comp/Ptgs2/Tent5a	6
GO:0015980	energy derivation by oxidation of organic compounds	9/117	337/23062	5.65244e-05	0.00207804	0.00165192	Nupr1/ATP6/Ndufb1/Atp5e/Cox7c/Ndufa1/ND3/ATP8/Ndufa3	9
GO:0009165	nucleotide biosynthetic process	8/117	262/23062	5.8492e-05	0.00211198	0.0016789	ATP6/Ndufb1/Atp5e/Atp5l/Ndufa1/ND3/ATP8/Ndufa3	8
GO:1901293	nucleoside phosphate biosynthetic process	8/117	266/23062	6.50387e-05	0.00230716	0.00183405	ATP6/Ndufb1/Atp5e/Atp5l/Ndufa1/ND3/ATP8/Ndufa3	8
GO:0007179	transforming growth factor beta receptor signaling pathway	7/117	203/23062	8.08375e-05	0.00277233	0.00220383	Col3a1/Lox/Col1a2/Pmepa1/Bambi/Htra3/Cited2	7
GO:0035966	response to topologically incorrect protein	6/117	140/23062	8.08938e-05	0.00277233	0.00220383	Clu/Comp/Hsph1/Hspa1a/Hspb1/Hspa1b	6
GO:0045862	positive regulation of proteolysis	9/117	357/23062	8.78296e-05	0.00295986	0.00235291	Nupr1/Clu/Ccn1/Sfrp2/Rps27l/Ctsh/Fam162a/Hspa1a/Hspa1b	9
GO:0052547	regulation of peptidase activity	10/117	444/23062	9.00792e-05	0.0029859	0.00237361	Itih4/Ccn1/Sfrp2/Rps27l/Ctsh/Ptgs2/Cryab/Fam162a/Pi15/Hspa1b	10
GO:0043281	regulation of cysteine-type endopeptidase activity involved in apoptotic process	7/117	210/23062	9.9902e-05	0.00325809	0.00258999	Ccn1/Sfrp2/Rps27l/Ptgs2/Cryab/Fam162a/Hspa1b	7
GO:0031589	cell-substrate adhesion	9/117	370/23062	0.000115142	0.00367165	0.00291874	Col3a1/Col1a1/Ccn1/Col8a1/Myadm/Fbln2/Pcsk5/Ptprz1/Vcam1	9
GO:0071636	positive regulation of transforming growth factor beta production	3/117	19/23062	0.000116214	0.00367165	0.00291874	Lum/Ptgs2/Cd200	3
GO:0045598	regulation of fat cell differentiation	6/117	150/23062	0.000118319	0.00368063	0.00292588	Sfrp2/Ptgs2/Frzb/Wif1/Hes1/Zfp36l2	6
GO:0001649	osteoblast differentiation	7/117	225/23062	0.000153185	0.00462298	0.00367499	Col1a1/Lox/Ccn1/Sfrp2/Bambi/Tent5a/Gdf10	7
GO:0010810	regulation of cell-substrate adhesion	7/117	225/23062	0.000153185	0.00462298	0.00367499	Col1a1/Ccn1/Col8a1/Myadm/Fbln2/Pcsk5/Ptprz1	7
GO:0060485	mesenchyme development	8/117	303/23062	0.000159973	0.00475685	0.00378141	Wnt16/Col1a1/Scx/Sfrp2/Bambi/Frzb/Cited2/Hes1	8
GO:0046697	decidualization	3/117	22/23062	0.000182656	0.00535262	0.00425501	Ctsl/Ptgs2/Cited2	3
GO:0090288	negative regulation of cellular response to growth factor stimulus	5/117	104/23062	0.000190087	0.00549081	0.00436486	Dcn/Sulf2/Sfrp2/Bambi/Htra3	5
GO:0030323	respiratory tube development	7/117	239/23062	0.000221773	0.00631583	0.00502071	Tnc/Col3a1/Lox/Sparc/Ctsh/Pcsk5/Hes1	7
GO:0090263	positive regulation of canonical Wnt signaling pathway	5/117	108/23062	0.000226731	0.00636736	0.00506167	Col1a1/Sulf2/Sfrp2/Bambi/Sfrp4	5
GO:0022618	ribonucleoprotein complex assembly	6/117	170/23062	0.000233784	0.00647551	0.00514764	Rps28/Rps27/Rpl38/Snrpf/Snrpg/Rps27l	6
GO:2000116	regulation of cysteine-type endopeptidase activity	7/117	242/23062	0.00023928	0.00653816	0.00519744	Ccn1/Sfrp2/Rps27l/Ptgs2/Cryab/Fam162a/Hspa1b	7
GO:0042255	ribosome assembly	4/117	60/23062	0.000246419	0.00664345	0.00528115	Rps28/Rps27/Rpl38/Rps27l	4
GO:0048762	mesenchymal cell differentiation	7/117	244/23062	0.000251558	0.00669277	0.00532035	Wnt16/Col1a1/Sfrp2/Bambi/Frzb/Cited2/Hes1	7
GO:0071826	ribonucleoprotein complex subunit organization	6/117	178/23062	0.000299343	0.00786066	0.00624875	Rps28/Rps27/Rpl38/Snrpf/Snrpg/Rps27l	6
GO:0009150	purine ribonucleotide metabolic process	9/117	423/23062	0.00031117	0.00806648	0.00641236	Nupr1/ATP6/Ndufb1/Atp5e/Atp5l/Ndufa1/ND3/ATP8/Ndufa3	9
GO:0001890	placenta development	6/117	181/23062	0.000327343	0.00824969	0.00655801	Ccn1/Ctsl/Ptgs2/Cited2/Hes1/Vcam1	6
GO:0060840	artery development	5/117	117/23062	0.000328693	0.00824969	0.00655801	Col3a1/Lox/Comp/Cited2/Hes1	5
GO:0071214	cellular response to abiotic stimulus	8/117	338/23062	0.000334557	0.00824969	0.00655801	Col1a1/Scx/Sfrp2/Mfap4/Ptgs2/Mmp2/Cryab/Net1	8
GO:0104004	cellular response to environmental stimulus	8/117	338/23062	0.000334557	0.00824969	0.00655801	Col1a1/Scx/Sfrp2/Mfap4/Ptgs2/Mmp2/Cryab/Net1	8
GO:0006986	response to unfolded protein	5/117	118/23062	0.000341861	0.00832823	0.00662044	Comp/Hsph1/Hspa1a/Hspb1/Hspa1b	5
GO:0048705	skeletal system morphogenesis	7/117	260/23062	0.000369188	0.00878716	0.00698526	Col3a1/Col1a1/Scx/Comp/Sfrp4/Mmp2/Cited2	7
GO:0002062	chondrocyte differentiation	5/117	120/23062	0.000369391	0.00878716	0.00698526	Col3a1/Scx/Sulf2/Sfrp2/Comp	5
GO:0060350	endochondral bone morphogenesis	4/117	67/23062	0.000376905	0.00886164	0.00704447	Col3a1/Col1a1/Scx/Comp	4
GO:0061844	antimicrobial humoral immune response mediated by antimicrobial peptide	5/117	121/23062	0.000383768	0.00891931	0.00709031	Rpl39/Rpl30/Cxcl1/Cxcl2/Cxcl10	5
GO:0045444	fat cell differentiation	7/117	263/23062	0.000395486	0.00905504	0.00719821	Sfrp2/Ptgs2/Frzb/Wif1/Hes1/Zfp36l2/Gdf10	7
GO:0090100	positive regulation of transmembrane receptor protein serine/threonine kinase signaling pathway	5/117	122/23062	0.000398565	0.00905504	0.00719821	Ccn1/Cited2/Hes1/Gdf10/Gdf15	5
GO:0150076	neuroinflammatory response	4/117	69/23062	0.000421806	0.00938389	0.00745963	Nupr1/Clu/Ptgs2/Cd200	4
GO:0150077	regulation of neuroinflammatory response	3/117	29/23062	0.000422321	0.00938389	0.00745963	Nupr1/Ptgs2/Cd200	3
GO:0009259	ribonucleotide metabolic process	9/117	443/23062	0.000435246	0.00956596	0.00760436	Nupr1/ATP6/Ndufb1/Atp5e/Atp5l/Ndufa1/ND3/ATP8/Ndufa3	9
GO:0045600	positive regulation of fat cell differentiation	4/117	70/23062	0.000445632	0.0096889	0.00770209	Sfrp2/Ptgs2/Frzb/Wif1	4
GO:0006163	purine nucleotide metabolic process	9/117	447/23062	0.000464394	0.0099894	0.00794098	Nupr1/ATP6/Ndufb1/Atp5e/Atp5l/Ndufa1/ND3/ATP8/Ndufa3	9
GO:0042274	ribosomal small subunit biogenesis	4/117	72/23062	0.000496137	0.0105599	0.00839447	Rps28/Rps27/Rpl38/Rps27l	4
GO:0019693	ribose phosphate metabolic process	9/117	454/23062	0.000519265	0.010679	0.00848917	Nupr1/ATP6/Ndufb1/Atp5e/Atp5l/Ndufa1/ND3/ATP8/Ndufa3	9
GO:0061035	regulation of cartilage development	4/117	73/23062	0.000522859	0.010679	0.00848917	Ccn1/Scx/Ctsk/Frzb	4
GO:1990868	response to chemokine	4/117	73/23062	0.000522859	0.010679	0.00848917	Lox/Cxcl1/Cxcl2/Cxcl10	4
GO:1990869	cellular response to chemokine	4/117	73/23062	0.000522859	0.010679	0.00848917	Lox/Cxcl1/Cxcl2/Cxcl10	4
GO:0001893	maternal placenta development	3/117	33/23062	0.000621347	0.0125636	0.00998734	Ctsl/Ptgs2/Cited2	3
GO:0006091	generation of precursor metabolites and energy	9/117	467/23062	0.000635305	0.0127187	0.0101106	Nupr1/ATP6/Ndufb1/Atp5e/Cox7c/Ndufa1/ND3/ATP8/Ndufa3	9
GO:0010811	positive regulation of cell-substrate adhesion	5/117	138/23062	0.000698939	0.0138422	0.0110037	Ccn1/Col8a1/Myadm/Fbln2/Pcsk5	5
GO:0045669	positive regulation of osteoblast differentiation	4/117	79/23062	0.000705117	0.0138422	0.0110037	Ccn1/Sfrp2/Tent5a/Gdf10	4
GO:0017015	regulation of transforming growth factor beta receptor signaling pathway	5/117	139/23062	0.000722118	0.0140396	0.0111607	Lox/Pmepa1/Bambi/Htra3/Cited2	5
GO:0002063	chondrocyte development	3/117	35/23062	0.000739885	0.0142278	0.0113102	Sulf2/Sfrp2/Comp	3
GO:0030177	positive regulation of Wnt signaling pathway	5/117	140/23062	0.000745867	0.0142278	0.0113102	Col1a1/Sulf2/Sfrp2/Bambi/Sfrp4	5
GO:0048844	artery morphogenesis	4/117	81/23062	0.000774737	0.0146404	0.0116382	Col3a1/Comp/Cited2/Hes1	4
GO:0072521	purine-containing compound metabolic process	9/117	481/23062	0.000783211	0.0146635	0.0116566	Nupr1/ATP6/Ndufb1/Atp5e/Atp5l/Ndufa1/ND3/ATP8/Ndufa3	9
GO:1903844	regulation of cellular response to transforming growth factor beta stimulus	5/117	142/23062	0.000795111	0.0147497	0.0117251	Lox/Pmepa1/Bambi/Htra3/Cited2	5
GO:0043154	negative regulation of cysteine-type endopeptidase activity involved in apoptotic process	4/117	83/23062	0.000849079	0.0156076	0.0124071	Sfrp2/Ptgs2/Cryab/Hspa1b	4
GO:0060070	canonical Wnt signaling pathway	7/117	301/23062	0.000878031	0.0159944	0.0127146	Wnt16/Col1a1/Sulf2/Sfrp2/Bambi/Sfrp4/Frzb	7
GO:0071634	regulation of transforming growth factor beta production	3/117	38/23062	0.000943162	0.0170274	0.0135358	Lum/Ptgs2/Cd200	3
GO:0003151	outflow tract morphogenesis	4/117	86/23062	0.000969824	0.0173538	0.0137953	Eln/Sfrp2/Cited2/Hes1	4
GO:0045765	regulation of angiogenesis	7/117	308/23062	0.00100351	0.0177991	0.0141492	Fbln5/Dcn/Sparc/Sfrp2/Ctsh/Cxcl10/Hspb1	7
GO:0031333	negative regulation of protein-containing complex assembly	5/117	151/23062	0.00104731	0.0184144	0.0146383	Clu/Pmepa1/Tmsb10/Myadm/Cryab	5
GO:0021675	nerve development	4/117	88/23062	0.00105673	0.0184199	0.0146427	Sulf2/Cited2/Hes1/Vcam1	4
GO:1901342	regulation of vasculature development	7/117	312/23062	0.00108131	0.0186872	0.0148552	Fbln5/Dcn/Sparc/Sfrp2/Ctsh/Cxcl10/Hspb1	7
GO:0060325	face morphogenesis	3/117	40/23062	0.00109649	0.018789	0.0149361	Col1a1/Scx/Mmp2	3
GO:0060710	chorio-allantoic fusion	2/117	10/23062	0.00111822	0.0189459	0.0150608	Ccn1/Vcam1	2
GO:0006979	response to oxidative stress	8/117	407/23062	0.00112438	0.0189459	0.0150608	Wnt16/Fbln5/ND3/Ptgs2/Mmp2/Cryab/Net1/Hspb1	8
GO:0030111	regulation of Wnt signaling pathway	7/117	319/23062	0.00122881	0.0205343	0.0163235	Col1a1/Sulf2/Sfrp2/Bambi/Sfrp4/Frzb/Wif1	7
GO:0019730	antimicrobial humoral response	5/117	158/23062	0.00128116	0.0212337	0.0168795	Rpl39/Rpl30/Cxcl1/Cxcl2/Cxcl10	5
GO:0030324	lung development	6/117	236/23062	0.00131013	0.0215372	0.0171208	Tnc/Col3a1/Lox/Sparc/Ctsh/Hes1	6
GO:0045667	regulation of osteoblast differentiation	5/117	161/23062	0.00139238	0.0227048	0.0180489	Ccn1/Sfrp2/Bambi/Tent5a/Gdf10	5
GO:2000117	negative regulation of cysteine-type endopeptidase activity	4/117	95/23062	0.00140399	0.022711	0.0180539	Sfrp2/Ptgs2/Cryab/Hspa1b	4
GO:0043254	regulation of protein-containing complex assembly	8/117	425/23062	0.00147894	0.0237334	0.0188666	Eln/Clu/Pmepa1/Tmsb10/Myadm/Cryab/Pcsk5/Hes1	8
GO:1905907	negative regulation of amyloid fibril formation	2/117	12/23062	0.0016292	0.0259389	0.0206199	Clu/Cryab	2
GO:0060323	head morphogenesis	3/117	46/23062	0.00164787	0.0260312	0.0206933	Col1a1/Scx/Mmp2	3
GO:0060828	regulation of canonical Wnt signaling pathway	6/117	250/23062	0.00175493	0.0275075	0.0218668	Col1a1/Sulf2/Sfrp2/Bambi/Sfrp4/Frzb	6
GO:0043433	negative regulation of DNA-binding transcription factor activity	5/117	170/23062	0.00176888	0.0275129	0.0218711	Nupr1/Cd200/Sfrp4/Hes1/Nfkbia	5
GO:0009408	response to heat	4/117	102/23062	0.00182394	0.028124	0.0223569	Cryab/Hspa1a/Hspb1/Hspa1b	4
GO:0007565	female pregnancy	5/117	172/23062	0.00186177	0.028124	0.0223569	Ctsl/Ptgs2/Mmp2/Pcsk5/Cited2	5
GO:0071230	cellular response to amino acid stimulus	5/117	172/23062	0.00186177	0.028124	0.0223569	Col3a1/Col1a1/Col1a2/Col5a2/Mmp2	5
GO:0060135	maternal process involved in female pregnancy	3/117	48/23062	0.00186381	0.028124	0.0223569	Ctsl/Ptgs2/Cited2	3
GO:0060249	anatomical structure homeostasis	7/117	344/23062	0.00188847	0.028285	0.0224849	Col3a1/Lox/Scx/Comp/Ctsk/Ctsh/Ptgs2	7
GO:0032905	transforming growth factor beta1 production	2/117	13/23062	0.00191904	0.0283234	0.0225154	Col3a1/Lum	2
GO:0043589	skin morphogenesis	2/117	13/23062	0.00191904	0.0283234	0.0225154	Col1a1/Col1a2	2
GO:0030574	collagen catabolic process	3/117	50/23062	0.00209661	0.0307199	0.0244205	Ctsl/Ctsk/Mmp2	3
GO:0016055	Wnt signaling pathway	8/117	451/23062	0.00214223	0.0311624	0.0247723	Wnt16/Col1a1/Sulf2/Sfrp2/Bambi/Sfrp4/Frzb/Wif1	8
GO:0010466	negative regulation of peptidase activity	6/117	261/23062	0.00217828	0.0314606	0.0250093	Itih4/Sfrp2/Ptgs2/Cryab/Pi15/Hspa1b	6
GO:0198738	cell-cell signaling by wnt	8/117	453/23062	0.00220161	0.031543	0.0250748	Wnt16/Col1a1/Sulf2/Sfrp2/Bambi/Sfrp4/Frzb/Wif1	8
GO:0071478	cellular response to radiation	5/117	179/23062	0.00221519	0.031543	0.0250748	Sfrp2/Mfap4/Mmp2/Cryab/Net1	5
GO:0060346	bone trabecula formation	2/117	14/23062	0.00223147	0.0315527	0.0250825	Col1a1/Mmp2	2
GO:0002526	acute inflammatory response	4/117	108/23062	0.0022473	0.0315558	0.025085	Nupr1/Itih4/Ptgs2/Cxcl1	4
GO:0010952	positive regulation of peptidase activity	5/117	180/23062	0.0022694	0.0316464	0.025157	Ccn1/Sfrp2/Rps27l/Ctsh/Fam162a	5
GO:0016525	negative regulation of angiogenesis	4/117	109/23062	0.00232389	0.0321843	0.0255846	Fbln5/Dcn/Sparc/Cxcl10	4
GO:1901800	positive regulation of proteasomal protein catabolic process	4/117	110/23062	0.00240227	0.0330434	0.0262675	Nupr1/Clu/Hspa1a/Hspa1b	4
GO:0052548	regulation of endopeptidase activity	7/117	360/23062	0.00243688	0.0331049	0.0263164	Ccn1/Sfrp2/Rps27l/Ptgs2/Cryab/Fam162a/Hspa1b	7
GO:0060541	respiratory system development	6/117	267/23062	0.00243948	0.0331049	0.0263164	Tnc/Col3a1/Lox/Sparc/Ctsh/Hes1	6
GO:2000181	negative regulation of blood vessel morphogenesis	4/117	111/23062	0.00248244	0.0334633	0.0266013	Fbln5/Dcn/Sparc/Cxcl10	4
GO:1901343	negative regulation of vasculature development	4/117	112/23062	0.00256444	0.0336946	0.0267852	Fbln5/Dcn/Sparc/Cxcl10	4
GO:0033690	positive regulation of osteoblast proliferation	2/117	15/23062	0.00256626	0.0336946	0.0267852	Fbln5/Ccn1	2
GO:0097084	vascular associated smooth muscle cell development	2/117	15/23062	0.00256626	0.0336946	0.0267852	Comp/Hes1	2
GO:1905906	regulation of amyloid fibril formation	2/117	15/23062	0.00256626	0.0336946	0.0267852	Clu/Cryab	2
GO:0071229	cellular response to acid chemical	5/117	186/23062	0.00261519	0.0341156	0.0271198	Col3a1/Col1a1/Col1a2/Col5a2/Mmp2	5
GO:0043200	response to amino acid	5/117	187/23062	0.00267634	0.0346894	0.027576	Col3a1/Col1a1/Col1a2/Col5a2/Mmp2	5
GO:0007517	muscle organ development	7/117	369/23062	0.00279517	0.0359989	0.028617	Col3a1/Eln/Lox/Nupr1/Scx/Cryab/Cited2	7
GO:0044703	multi-organism reproductive process	5/117	190/23062	0.002866	0.0366775	0.0291564	Ctsl/Ptgs2/Mmp2/Pcsk5/Cited2	5
GO:0010454	negative regulation of cell fate commitment	2/117	16/23062	0.00292316	0.0369415	0.0293662	Sfrp2/Hes1	2
GO:0060026	convergent extension	2/117	16/23062	0.00292316	0.0369415	0.0293662	Sfrp2/Frzb	2
GO:0030514	negative regulation of BMP signaling pathway	3/117	57/23062	0.00305047	0.0378408	0.0300812	Sfrp2/Bambi/Htra3	3
GO:0034113	heterotypic cell-cell adhesion	3/117	57/23062	0.00305047	0.0378408	0.0300812	Myadm/Cd200/Vcam1	3
GO:0035567	non-canonical Wnt signaling pathway	3/117	57/23062	0.00305047	0.0378408	0.0300812	Sfrp2/Sfrp4/Frzb	3
GO:0001892	embryonic placenta development	4/117	118/23062	0.00309582	0.0381692	0.0303422	Ccn1/Cited2/Hes1/Vcam1	4
GO:0003007	heart morphogenesis	6/117	283/23062	0.00325146	0.0398451	0.0316745	Eln/Wnt16/Ccn1/Sfrp2/Cited2/Hes1	6
GO:0061308	cardiac neural crest cell development involved in heart development	2/117	17/23062	0.00330196	0.0400544	0.0318408	Cited2/Hes1	2
GO:0001894	tissue homeostasis	6/117	284/23062	0.00330815	0.0400544	0.0318408	Col3a1/Scx/Comp/Ctsk/Ctsh/Ptgs2	6
GO:0003205	cardiac chamber development	5/117	200/23062	0.00356866	0.0429514	0.0341438	Ccn1/Sfrp2/Pcsk5/Cited2/Hes1	5
GO:0007498	mesoderm development	4/117	123/23062	0.00359244	0.0429818	0.0341679	Rpl38/Scx/Sfrp2/Cited2	4
GO:0061307	cardiac neural crest cell differentiation involved in heart development	2/117	18/23062	0.00370243	0.0435251	0.0345998	Cited2/Hes1	2
GO:0061430	bone trabecula morphogenesis	2/117	18/23062	0.00370243	0.0435251	0.0345998	Col1a1/Mmp2	2
GO:1905939	regulation of gonad development	2/117	18/23062	0.00370243	0.0435251	0.0345998	Nupr1/Cited2	2
GO:0010171	body morphogenesis	3/117	62/23062	0.00387121	0.044595	0.0354504	Col1a1/Scx/Mmp2	3
GO:0060324	face development	3/117	62/23062	0.00387121	0.044595	0.0354504	Col1a1/Scx/Mmp2	3
GO:0060711	labyrinthine layer development	3/117	62/23062	0.00387121	0.044595	0.0354504	Ccn1/Hes1/Vcam1	3
GO:0044706	multi-multicellular organism process	5/117	204/23062	0.00388166	0.044595	0.0354504	Ctsl/Ptgs2/Mmp2/Pcsk5/Cited2	5
GO:1903052	positive regulation of proteolysis involved in protein catabolic process	4/117	126/23062	0.00391501	0.044724	0.0355529	Nupr1/Clu/Hspa1a/Hspa1b	4
GO:0048736	appendage development	5/117	205/23062	0.00396289	0.0447652	0.0355856	Col3a1/Scx/Sfrp2/Comp/Pcsk5	5
GO:0060173	limb development	5/117	205/23062	0.00396289	0.0447652	0.0355856	Col3a1/Scx/Sfrp2/Comp/Pcsk5	5
GO:0070098	chemokine-mediated signaling pathway	3/117	63/23062	0.0040499	0.0454939	0.0361649	Cxcl1/Cxcl2/Cxcl10	3
GO:0006590	thyroid hormone generation	2/117	19/23062	0.00412434	0.0457505	0.0363689	Ctsl/Ctsk	2
GO:1901673	regulation of mitotic spindle assembly	2/117	19/23062	0.00412434	0.0457505	0.0363689	Hspa1a/Hspa1b	2
GO:0048565	digestive tract development	4/117	128/23062	0.00414062	0.0457505	0.0363689	Col3a1/Sfrp2/Pcsk5/Hes1	4
GO:0001101	response to acid chemical	5/117	208/23062	0.00421388	0.0463068	0.0368112	Col3a1/Col1a1/Col1a2/Col5a2/Mmp2	5
GO:0003279	cardiac septum development	4/117	129/23062	0.00425665	0.0465241	0.0369838	Ccn1/Pcsk5/Cited2/Hes1	4
GO:0060393	regulation of pathway-restricted SMAD protein phosphorylation	3/117	65/23062	0.00442214	0.0480729	0.0382151	Pmepa1/Gdf10/Gdf15	3

## Sheet: down in TRF2 vs WT Cl1
ID	Description	GeneRatio	BgRatio	pvalue	p.adjust	qvalue	geneID	Count
GO:0031345	negative regulation of cell projection organization	7/57	211/23062	8.7146e-07	0.00136732	0.00108244	Dpysl3/Apoe/Id1/Ifrd1/H2-K1/H2-D1/B2m	7
GO:0010977	negative regulation of neuron projection development	6/57	159/23062	2.65167e-06	0.00208023	0.00164683	Dpysl3/Apoe/Ifrd1/H2-K1/H2-D1/B2m	6
GO:0043393	regulation of protein binding	6/57	220/23062	1.70223e-05	0.00820787	0.0064978	Actb/Aplp2/Ramp1/Apoe/Id1/B2m	6
GO:0009791	post-embryonic development	5/57	135/23062	2.09251e-05	0.00820787	0.0064978	Ash1l/Csrnp1/Atf5/Nr4a2/Meg3	5
GO:0060537	muscle tissue development	8/57	491/23062	2.63772e-05	0.00827718	0.00655266	Lmna/Mylk/Svil/Myh11/Ifrd1/Atf3/Dmd/Meg3	8
GO:0071277	cellular response to calcium ion	4/57	78/23062	4.17381e-05	0.0109145	0.00864052	Mylk/Jund/Iqgap1/Fosb	4
GO:0051098	regulation of binding	7/57	407/23062	6.26025e-05	0.0117636	0.00931268	Actb/Pbxip1/Aplp2/Ramp1/Apoe/Id1/B2m	7
GO:0071248	cellular response to metal ion	5/57	170/23062	6.30211e-05	0.0117636	0.00931268	Mylk/Jund/Iqgap1/Fosb/B2m	5
GO:0002428	antigen processing and presentation of peptide antigen via MHC class Ib	3/57	32/23062	6.74774e-05	0.0117636	0.00931268	H2-K1/H2-D1/B2m	3
GO:0010038	response to metal ion	6/57	296/23062	8.89967e-05	0.0127094	0.0100614	Mylk/Pam/Jund/Iqgap1/Fosb/B2m	6
GO:0002475	antigen processing and presentation via MHC class Ib	3/57	36/23062	9.6456e-05	0.0127094	0.0100614	H2-K1/H2-D1/B2m	3
GO:0002483	antigen processing and presentation of endogenous peptide antigen	3/57	38/23062	0.000113565	0.0127094	0.0100614	H2-K1/H2-D1/B2m	3
GO:0019885	antigen processing and presentation of endogenous peptide antigen via MHC class I	3/57	38/23062	0.000113565	0.0127094	0.0100614	H2-K1/H2-D1/B2m	3
GO:0051647	nucleus localization	3/57	40/23062	0.000132539	0.0127094	0.0100614	Lmna/Tacc2/Dmd	3
GO:0030198	extracellular matrix organization	6/57	322/23062	0.00014098	0.0127094	0.0100614	Pbxip1/Npnt/Aplp2/Myh11/Col4a6/Lgals3	6
GO:0019883	antigen processing and presentation of endogenous antigen	3/57	41/23062	0.000142752	0.0127094	0.0100614	H2-K1/H2-D1/B2m	3
GO:0043062	extracellular structure organization	6/57	323/23062	0.000143377	0.0127094	0.0100614	Pbxip1/Npnt/Aplp2/Myh11/Col4a6/Lgals3	6
GO:0045229	external encapsulating structure organization	6/57	324/23062	0.000145805	0.0127094	0.0100614	Pbxip1/Npnt/Aplp2/Myh11/Col4a6/Lgals3	6
GO:0001916	positive regulation of T cell mediated cytotoxicity	3/57	48/23062	0.000228794	0.0188936	0.0149572	H2-K1/H2-D1/B2m	3
GO:0010976	positive regulation of neuron projection development	5/57	227/23062	0.000244058	0.0191464	0.0151573	Serpine2/Dpysl3/Iqgap1/Apoe/Dmd	5
GO:0007517	muscle organ development	6/57	369/23062	0.000293843	0.020621	0.0163247	Lmna/Mylk/Svil/Atf3/Dmd/Meg3	6
GO:0051592	response to calcium ion	4/57	130/23062	0.000302156	0.020621	0.0163247	Mylk/Jund/Iqgap1/Fosb	4
GO:0002474	antigen processing and presentation of peptide antigen via MHC class I	3/57	53/23062	0.000307182	0.020621	0.0163247	H2-K1/H2-D1/B2m	3
GO:0071241	cellular response to inorganic substance	5/57	240/23062	0.000315426	0.020621	0.0163247	Mylk/Jund/Iqgap1/Fosb/B2m	5
GO:0001914	regulation of T cell mediated cytotoxicity	3/57	55/23062	0.000342813	0.021515	0.0170324	H2-K1/H2-D1/B2m	3
GO:0032970	regulation of actin filament-based process	6/57	417/23062	0.000561498	0.0338842	0.0268246	Pam/Svil/Synpo2/Iqgap1/Pde4b/Id1	6
GO:0001913	T cell mediated cytotoxicity	3/57	68/23062	0.000640143	0.0366676	0.0290281	H2-K1/H2-D1/B2m	3
GO:0003012	muscle system process	6/57	431/23062	0.000667416	0.0366676	0.0290281	Lmna/Mylk/Npnt/Myh11/Pde4b/Dmd	6
GO:0045667	regulation of osteoblast differentiation	4/57	161/23062	0.000677731	0.0366676	0.0290281	Lmna/Npnt/Jund/Id1	4
GO:0050768	negative regulation of neurogenesis	4/57	168/23062	0.000794547	0.0412379	0.0326462	Id1/Ifrd1/Atf5/B2m	4
GO:0071466	cellular response to xenobiotic stimulus	4/57	171/23062	0.000848716	0.0412379	0.0326462	Ppp1r12a/Mylk/Gstm1/Pde4b	4
GO:0048002	antigen processing and presentation of peptide antigen	3/57	75/23062	0.000852024	0.0412379	0.0326462	H2-K1/H2-D1/B2m	3
GO:0051961	negative regulation of nervous system development	4/57	172/23062	0.000867337	0.0412379	0.0326462	Id1/Ifrd1/Atf5/B2m	4
GO:0010959	regulation of metal ion transport	6/57	458/23062	0.000915021	0.0412468	0.0326532	Mylk/Serpine2/Pde4b/Dmd/Lgals3/B2m	6
GO:0050767	regulation of neurogenesis	6/57	462/23062	0.000957033	0.0412468	0.0326532	Serpine2/Apoe/Id1/Ifrd1/Atf5/B2m	6
GO:0002711	positive regulation of T cell mediated immunity	3/57	79/23062	0.000990863	0.0412468	0.0326532	H2-K1/H2-D1/B2m	3
GO:0045669	positive regulation of osteoblast differentiation	3/57	79/23062	0.000990863	0.0412468	0.0326532	Lmna/Npnt/Jund	3
GO:0010544	negative regulation of platelet activation	2/57	19/23062	0.000998966	0.0412468	0.0326532	Serpine2/Apoe	2
GO:0009410	response to xenobiotic stimulus	5/57	314/23062	0.00106337	0.0427802	0.0338671	Ppp1r12a/Mylk/Pam/Gstm1/Pde4b	5
GO:0006936	muscle contraction	5/57	317/23062	0.00110925	0.0434878	0.0344273	Mylk/Npnt/Myh11/Pde4b/Dmd	5
GO:0043409	negative regulation of MAPK cascade	4/57	185/23062	0.00113639	0.0434878	0.0344273	Ash1l/Apoe/Atf3/Dmd	4
GO:0044703	multi-organism reproductive process	4/57	190/23062	0.00125391	0.0468285	0.037072	Serpine2/Tppp3/Ash1l/Klf9	4
GO:0001912	positive regulation of leukocyte mediated cytotoxicity	3/57	87/23062	0.0013097	0.0468285	0.037072	H2-K1/H2-D1/B2m	3
GO:0007409	axonogenesis	6/57	493/23062	0.0013353	0.0468285	0.037072	Actb/Aplp2/Apoe/Ifrd1/Nrn1/Nr4a2	6
GO:0046697	decidualization	2/57	22/23062	0.00134307	0.0468285	0.037072	Tppp3/Ash1l	2

## Sheet: up in TRF2 vs WT Cl2
ID	Description	GeneRatio	BgRatio	pvalue	p.adjust	qvalue	geneID	Count
GO:0015986	proton motive force-driven ATP synthesis	12/89	69/23062	3.72379e-17	6.66558e-14	5.67192e-14	ATP6/Atp5e/Ndufa1/ND2/ND3/ATP8/Atp5l/ND4/Ndufb1/ND1/Atp5k/Ndufc1	12
GO:0006119	oxidative phosphorylation	14/89	141/23062	2.72367e-16	2.43768e-13	2.07429e-13	ATP6/CYTB/Atp5e/Ndufa1/ND2/ND3/ATP8/ND4/Ndufb1/ND1/Atp5k/Cox7c/Ndufc1/Uqcr10	14
GO:0042776	proton motive force-driven mitochondrial ATP synthesis	11/89	65/23062	1.12672e-15	6.72278e-13	5.72059e-13	ATP6/Atp5e/Ndufa1/ND2/ND3/ATP8/ND4/Ndufb1/ND1/Atp5k/Ndufc1	11
GO:0006754	ATP biosynthetic process	12/89	105/23062	7.37557e-15	3.30057e-12	2.80854e-12	ATP6/Atp5e/Ndufa1/ND2/ND3/ATP8/Atp5l/ND4/Ndufb1/ND1/Atp5k/Ndufc1	12
GO:0009060	aerobic respiration	14/89	188/23062	1.57113e-14	5.62463e-12	4.78614e-12	ATP6/CYTB/Atp5e/Ndufa1/ND2/ND3/ATP8/ND4/Ndufb1/ND1/Atp5k/Cox7c/Ndufc1/Uqcr10	14
GO:0009206	purine ribonucleoside triphosphate biosynthetic process	12/89	115/23062	2.25941e-14	6.42437e-12	5.46666e-12	ATP6/Atp5e/Ndufa1/ND2/ND3/ATP8/Atp5l/ND4/Ndufb1/ND1/Atp5k/Ndufc1	12
GO:0009145	purine nucleoside triphosphate biosynthetic process	12/89	116/23062	2.51232e-14	6.42437e-12	5.46666e-12	ATP6/Atp5e/Ndufa1/ND2/ND3/ATP8/Atp5l/ND4/Ndufb1/ND1/Atp5k/Ndufc1	12
GO:0009201	ribonucleoside triphosphate biosynthetic process	12/89	120/23062	3.80357e-14	8.51049e-12	7.2418e-12	ATP6/Atp5e/Ndufa1/ND2/ND3/ATP8/Atp5l/ND4/Ndufb1/ND1/Atp5k/Ndufc1	12
GO:0009142	nucleoside triphosphate biosynthetic process	12/89	129/23062	9.1783e-14	1.82546e-11	1.55333e-11	ATP6/Atp5e/Ndufa1/ND2/ND3/ATP8/Atp5l/ND4/Ndufb1/ND1/Atp5k/Ndufc1	12
GO:0002181	cytoplasmic translation	12/89	143/23062	3.19123e-13	5.7123e-11	4.86074e-11	Rps28/Uba52/Rpl39/Rpl27a/Rps10/Rps29/Rpl27/Rpl37a/Rpl38/Rpl15/Rpl36/Rpl30	12
GO:0045333	cellular respiration	14/89	245/23062	6.04928e-13	9.84383e-11	8.37637e-11	ATP6/CYTB/Atp5e/Ndufa1/ND2/ND3/ATP8/ND4/Ndufb1/ND1/Atp5k/Cox7c/Ndufc1/Uqcr10	14
GO:0015980	energy derivation by oxidation of organic compounds	15/89	337/23062	3.11741e-12	4.35225e-10	3.70345e-10	ATP6/CYTB/Atp5e/Ndufa1/ND2/ND3/ATP8/ND4/Ndufb1/ND1/Atp5k/Cox7c/Ndufc1/Stbd1/Uqcr10	15
GO:0046034	ATP metabolic process	13/89	222/23062	3.16085e-12	4.35225e-10	3.70345e-10	ATP6/Atp5e/Ndufa1/ND2/ND3/ATP8/Atp5l/ND4/Ndufb1/ND1/Atp5k/Ndufc1/Atp1b1	13
GO:0009205	purine ribonucleoside triphosphate metabolic process	13/89	248/23062	1.27899e-11	1.63528e-09	1.3915e-09	ATP6/Atp5e/Ndufa1/ND2/ND3/ATP8/Atp5l/ND4/Ndufb1/ND1/Atp5k/Ndufc1/Atp1b1	13
GO:0009152	purine ribonucleotide biosynthetic process	12/89	198/23062	1.52856e-11	1.81777e-09	1.54679e-09	ATP6/Atp5e/Ndufa1/ND2/ND3/ATP8/Atp5l/ND4/Ndufb1/ND1/Atp5k/Ndufc1	12
GO:0009144	purine nucleoside triphosphate metabolic process	13/89	254/23062	1.72638e-11	1.81777e-09	1.54679e-09	ATP6/Atp5e/Ndufa1/ND2/ND3/ATP8/Atp5l/ND4/Ndufb1/ND1/Atp5k/Ndufc1/Atp1b1	13
GO:0009199	ribonucleoside triphosphate metabolic process	13/89	254/23062	1.72638e-11	1.81777e-09	1.54679e-09	ATP6/Atp5e/Ndufa1/ND2/ND3/ATP8/Atp5l/ND4/Ndufb1/ND1/Atp5k/Ndufc1/Atp1b1	13
GO:0009260	ribonucleotide biosynthetic process	12/89	210/23062	3.04347e-11	3.02656e-09	2.57538e-09	ATP6/Atp5e/Ndufa1/ND2/ND3/ATP8/Atp5l/ND4/Ndufb1/ND1/Atp5k/Ndufc1	12
GO:0009141	nucleoside triphosphate metabolic process	13/89	271/23062	3.8794e-11	3.58411e-09	3.04981e-09	ATP6/Atp5e/Ndufa1/ND2/ND3/ATP8/Atp5l/ND4/Ndufb1/ND1/Atp5k/Ndufc1/Atp1b1	13
GO:0006164	purine nucleotide biosynthetic process	12/89	215/23062	4.00459e-11	3.58411e-09	3.04981e-09	ATP6/Atp5e/Ndufa1/ND2/ND3/ATP8/Atp5l/ND4/Ndufb1/ND1/Atp5k/Ndufc1	12
GO:0046390	ribose phosphate biosynthetic process	12/89	219/23062	4.96321e-11	4.23054e-09	3.59988e-09	ATP6/Atp5e/Ndufa1/ND2/ND3/ATP8/Atp5l/ND4/Ndufb1/ND1/Atp5k/Ndufc1	12
GO:0072522	purine-containing compound biosynthetic process	12/89	223/23062	6.12541e-11	4.98386e-09	4.24089e-09	ATP6/Atp5e/Ndufa1/ND2/ND3/ATP8/Atp5l/ND4/Ndufb1/ND1/Atp5k/Ndufc1	12
GO:0006091	generation of precursor metabolites and energy	15/89	467/23062	3.05953e-10	2.38111e-08	2.02615e-08	ATP6/CYTB/Atp5e/Ndufa1/ND2/ND3/ATP8/ND4/Ndufb1/ND1/Atp5k/Cox7c/Ndufc1/Stbd1/Uqcr10	15
GO:0030198	extracellular matrix organization	13/89	322/23062	3.26805e-10	2.42723e-08	2.06539e-08	Eln/Col1a1/Col1a2/Ccn1/Col3a1/Mmp2/Sfrp2/Lox/Crispld2/Lum/Col8a1/Mfap4/Mia	13
GO:0043062	extracellular structure organization	13/89	323/23062	3.3946e-10	2.42723e-08	2.06539e-08	Eln/Col1a1/Col1a2/Ccn1/Col3a1/Mmp2/Sfrp2/Lox/Crispld2/Lum/Col8a1/Mfap4/Mia	13
GO:0045229	external encapsulating structure organization	13/89	324/23062	3.52558e-10	2.42723e-08	2.06539e-08	Eln/Col1a1/Col1a2/Ccn1/Col3a1/Mmp2/Sfrp2/Lox/Crispld2/Lum/Col8a1/Mfap4/Mia	13
GO:0009165	nucleotide biosynthetic process	12/89	262/23062	3.92913e-10	2.60487e-08	2.21655e-08	ATP6/Atp5e/Ndufa1/ND2/ND3/ATP8/Atp5l/ND4/Ndufb1/ND1/Atp5k/Ndufc1	12
GO:1901293	nucleoside phosphate biosynthetic process	12/89	266/23062	4.67263e-10	2.98715e-08	2.54184e-08	ATP6/Atp5e/Ndufa1/ND2/ND3/ATP8/Atp5l/ND4/Ndufb1/ND1/Atp5k/Ndufc1	12
GO:0019646	aerobic electron transport chain	7/89	57/23062	2.2665e-09	1.39898e-07	1.19043e-07	CYTB/ND2/ND3/ND4/ND1/Cox7c/Uqcr10	7
GO:0009150	purine ribonucleotide metabolic process	13/89	423/23062	8.80333e-09	5.25265e-07	4.46962e-07	ATP6/Atp5e/Ndufa1/ND2/ND3/ATP8/Atp5l/ND4/Ndufb1/ND1/Atp5k/Ndufc1/Atp1b1	13
GO:0042775	mitochondrial ATP synthesis coupled electron transport	7/89	71/23062	1.09143e-08	6.30212e-07	5.36264e-07	CYTB/ND2/ND3/ND4/ND1/Cox7c/Uqcr10	7
GO:0042773	ATP synthesis coupled electron transport	7/89	73/23062	1.32889e-08	7.43347e-07	6.32533e-07	CYTB/ND2/ND3/ND4/ND1/Cox7c/Uqcr10	7
GO:0009259	ribonucleotide metabolic process	13/89	443/23062	1.52146e-08	8.25277e-07	7.0225e-07	ATP6/Atp5e/Ndufa1/ND2/ND3/ATP8/Atp5l/ND4/Ndufb1/ND1/Atp5k/Ndufc1/Atp1b1	13
GO:0006163	purine nucleotide metabolic process	13/89	447/23062	1.69171e-08	8.90637e-07	7.57867e-07	ATP6/Atp5e/Ndufa1/ND2/ND3/ATP8/Atp5l/ND4/Ndufb1/ND1/Atp5k/Ndufc1/Atp1b1	13
GO:0019693	ribose phosphate metabolic process	13/89	454/23062	2.03155e-08	1.03899e-06	8.84108e-07	ATP6/Atp5e/Ndufa1/ND2/ND3/ATP8/Atp5l/ND4/Ndufb1/ND1/Atp5k/Ndufc1/Atp1b1	13
GO:0072521	purine-containing compound metabolic process	13/89	481/23062	3.99867e-08	1.98823e-06	1.69184e-06	ATP6/Atp5e/Ndufa1/ND2/ND3/ATP8/Atp5l/ND4/Ndufb1/ND1/Atp5k/Ndufc1/Atp1b1	13
GO:0022904	respiratory electron transport chain	7/89	95/23062	8.41564e-08	4.07135e-06	3.46442e-06	CYTB/ND2/ND3/ND4/ND1/Cox7c/Uqcr10	7
GO:0030199	collagen fibril organization	6/89	60/23062	1.17921e-07	5.55468e-06	4.72663e-06	Col1a1/Col1a2/Col3a1/Sfrp2/Lox/Lum	6
GO:0022900	electron transport chain	7/89	107/23062	1.9131e-07	8.78062e-06	7.47166e-06	CYTB/ND2/ND3/ND4/ND1/Cox7c/Uqcr10	7
GO:0000028	ribosomal small subunit assembly	4/89	19/23062	7.68371e-07	3.43846e-05	2.92588e-05	Rps28/Rps27/Rpl38/Rps27l	4
GO:0010257	NADH dehydrogenase complex assembly	5/89	58/23062	2.97979e-06	0.000126996	0.000108064	Ndufa1/ND2/ND4/ND1/Ndufc1	5
GO:0032981	mitochondrial respiratory chain complex I assembly	5/89	58/23062	2.97979e-06	0.000126996	0.000108064	Ndufa1/ND2/ND4/ND1/Ndufc1	5
GO:0006120	mitochondrial electron transport, NADH to ubiquinone	4/89	29/23062	4.57156e-06	0.000190305	0.000161935	ND2/ND3/ND4/ND1	4
GO:0048251	elastic fiber assembly	3/89	12/23062	1.1919e-05	0.000484885	0.000412601	Col3a1/Lox/Mfap4	3
GO:0085029	extracellular matrix assembly	4/89	44/23062	2.5e-05	0.000994446	0.0008462	Col1a2/Col3a1/Lox/Mfap4	4
GO:0033108	mitochondrial respiratory chain complex assembly	5/89	94/23062	3.20079e-05	0.00124553	0.00105985	Ndufa1/ND2/ND4/ND1/Ndufc1	5
GO:0022618	ribonucleoprotein complex assembly	6/89	170/23062	5.14661e-05	0.00196009	0.00166789	Rps28/Rps27/Rpl38/Snrpg/Snrpf/Rps27l	6
GO:0071826	ribonucleoprotein complex subunit organization	6/89	178/23062	6.64393e-05	0.00247763	0.00210828	Rps28/Rps27/Rpl38/Snrpg/Snrpf/Rps27l	6
GO:0042255	ribosome assembly	4/89	60/23062	8.56756e-05	0.00312978	0.00266321	Rps28/Rps27/Rpl38/Rps27l	4
GO:0032963	collagen metabolic process	5/89	124/23062	0.000119904	0.00429255	0.00365265	Col1a1/Col1a2/Mmp2/Mfap4/Ctsk	5
GO:2000050	regulation of non-canonical Wnt signaling pathway	3/89	26/23062	0.000135456	0.00475424	0.00404551	Sfrp4/Sfrp2/Rspo3	3
GO:0061448	connective tissue development	7/89	302/23062	0.000169629	0.00583914	0.00496868	Col1a1/Ccn1/Mdk/Col3a1/Sfrp2/Lox/Ctsk	7
GO:0042274	ribosomal small subunit biogenesis	4/89	72/23062	0.000174495	0.00589331	0.00501478	Rps28/Rps27/Rpl38/Rps27l	4
GO:0051216	cartilage development	6/89	216/23062	0.000191642	0.00635259	0.00540559	Col1a1/Ccn1/Mdk/Col3a1/Sfrp2/Ctsk	6
GO:0001503	ossification	8/89	424/23062	0.000235352	0.00765964	0.00651779	Rpl38/Col1a1/Col1a2/Ccn1/Mdk/Mmp2/Sfrp2/Lox	8
GO:0060828	regulation of canonical Wnt signaling pathway	6/89	250/23062	0.000419061	0.013395	0.0113981	Col1a1/Mdk/Sfrp4/Sfrp2/Apoe/Rspo3	6
GO:0060325	face morphogenesis	3/89	40/23062	0.000495027	0.0155456	0.0132281	Col1a1/Mmp2/Crispld2	3
GO:0032370	positive regulation of lipid transport	4/89	101/23062	0.000636075	0.0196306	0.0167042	Dbi/Ecrg4/Mif/Apoe	4
GO:0060323	head morphogenesis	3/89	46/23062	0.000747979	0.0226929	0.01931	Col1a1/Mmp2/Crispld2	3
GO:0090263	positive regulation of canonical Wnt signaling pathway	4/89	108/23062	0.000817961	0.0244025	0.0207647	Col1a1/Sfrp4/Sfrp2/Rspo3	4
GO:0007178	transmembrane receptor protein serine/threonine kinase signaling pathway	7/89	410/23062	0.00105121	0.0298509	0.0254009	Col1a2/Ccn1/Col3a1/Sfrp4/Sfrp2/Lox/Gdf15	7
GO:0048771	tissue remodeling	5/89	201/23062	0.00109799	0.0298509	0.0254009	Eln/Mdk/Mmp2/Ctsk/Rspo3	5
GO:0060840	artery development	4/89	117/23062	0.00110217	0.0298509	0.0254009	Mdk/Col3a1/Lox/Apoe	4
GO:0060070	canonical Wnt signaling pathway	6/89	301/23062	0.00110325	0.0298509	0.0254009	Col1a1/Mdk/Sfrp4/Sfrp2/Apoe/Rspo3	6
GO:0006122	mitochondrial electron transport, ubiquinol to cytochrome c	2/89	13/23062	0.00111732	0.0298509	0.0254009	CYTB/Uqcr10	2
GO:0032905	transforming growth factor beta1 production	2/89	13/23062	0.00111732	0.0298509	0.0254009	Col3a1/Lum	2
GO:0043589	skin morphogenesis	2/89	13/23062	0.00111732	0.0298509	0.0254009	Col1a1/Col1a2	2
GO:0022613	ribonucleoprotein complex biogenesis	7/89	416/23062	0.00114319	0.0300929	0.0256068	Rps28/Rps27/Rpl27/Rpl38/Snrpg/Snrpf/Rps27l	7
GO:0061844	antimicrobial humoral immune response mediated by antimicrobial peptide	4/89	121/23062	0.00124831	0.0323263	0.0275073	Rpl39/Rpl30/Romo1/B2m	4
GO:0060346	bone trabecula formation	2/89	14/23062	0.00130027	0.0323263	0.0275073	Col1a1/Mmp2	2
GO:2000343	positive regulation of chemokine (C-X-C motif) ligand 2 production	2/89	14/23062	0.00130027	0.0323263	0.0275073	Ccn1/Mif	2
GO:2001140	positive regulation of phospholipid transport	2/89	14/23062	0.00130027	0.0323263	0.0275073	Dbi/Apoe	2
GO:0001662	behavioral fear response	3/89	56/23062	0.00132842	0.0325736	0.0277178	Mdk/Dbi/Apoe	3
GO:1905954	positive regulation of lipid localization	4/89	124/23062	0.00136644	0.0329344	0.0280248	Dbi/Ecrg4/Mif/Apoe	4
GO:0002209	behavioral defense response	3/89	57/23062	0.00139833	0.0329344	0.0280248	Mdk/Dbi/Apoe	3
GO:0035567	non-canonical Wnt signaling pathway	3/89	57/23062	0.00139833	0.0329344	0.0280248	Sfrp4/Sfrp2/Rspo3	3
GO:0030111	regulation of Wnt signaling pathway	6/89	319/23062	0.00148371	0.034344	0.0292242	Col1a1/Mdk/Sfrp4/Sfrp2/Apoe/Rspo3	6
GO:2001138	regulation of phospholipid transport	2/89	15/23062	0.00149656	0.034344	0.0292242	Dbi/Apoe	2
GO:0010171	body morphogenesis	3/89	62/23062	0.0017825	0.039391	0.0335188	Col1a1/Mmp2/Crispld2	3
GO:0042596	fear response	3/89	62/23062	0.0017825	0.039391	0.0335188	Mdk/Dbi/Apoe	3
GO:0060324	face development	3/89	62/23062	0.0017825	0.039391	0.0335188	Col1a1/Mmp2/Crispld2	3
GO:0090090	negative regulation of canonical Wnt signaling pathway	4/89	136/23062	0.00191751	0.0415947	0.0353941	Mdk/Sfrp4/Sfrp2/Apoe	4
GO:0070206	protein trimerization	2/89	17/23062	0.00192869	0.0415947	0.0353941	Col1a2/Mif	2
GO:0030177	positive regulation of Wnt signaling pathway	4/89	140/23062	0.00213101	0.0454107	0.0386412	Col1a1/Sfrp4/Sfrp2/Rspo3	4
GO:0061430	bone trabecula morphogenesis	2/89	18/23062	0.00216435	0.0455786	0.038784	Col1a1/Mmp2	2
GO:0030330	DNA damage response, signal transduction by p53 class mediator	3/89	67/23062	0.00222671	0.0463467	0.0394376	Rps27l/Mif/Ankrd1	3

## Sheet: down in TRF2 vs WT Cl2
ID	Description	GeneRatio	BgRatio	pvalue	p.adjust	qvalue	geneID	Count
GO:0060537	muscle tissue development	10/47	491/23062	4.46447e-08	6.40205e-05	4.40338e-05	Pim1/Mylk/Ifrd1/Kdm6b/Egr1/Myh11/Itga8/Atf3/Skil/Dmd	10
GO:0010563	negative regulation of phosphorus metabolic process	9/47	454/23062	2.88e-07	0.000137664	9.46864e-05	Actb/Gadd45b/Ppp1r15a/Iqgap1/Jun/Gadd45g/Midn/Dmd/Cdkn1a	9
GO:0045936	negative regulation of phosphate metabolic process	9/47	454/23062	2.88e-07	0.000137664	9.46864e-05	Actb/Gadd45b/Ppp1r15a/Iqgap1/Jun/Gadd45g/Midn/Dmd/Cdkn1a	9
GO:0042326	negative regulation of phosphorylation	8/47	395/23062	1.21014e-06	0.000433834	0.000298394	Actb/Gadd45b/Ppp1r15a/Jun/Gadd45g/Midn/Dmd/Cdkn1a	8
GO:1901385	regulation of voltage-gated calcium channel activity	4/47	48/23062	2.75823e-06	0.00077791	0.000535052	Ahnak/Pde4b/Dmd/Rrad	4
GO:0043618	regulation of transcription from RNA polymerase II promoter in response to stress	4/47	50/23062	3.25485e-06	0.00077791	0.000535052	Egr1/Ppp1r15a/Atf3/Jun	4
GO:0043620	regulation of DNA-templated transcription in response to stress	4/47	55/23062	4.78436e-06	0.00098011	0.000674127	Egr1/Ppp1r15a/Atf3/Jun	4
GO:0001933	negative regulation of protein phosphorylation	7/47	347/23062	6.16199e-06	0.00110454	0.000759708	Actb/Gadd45b/Ppp1r15a/Jun/Gadd45g/Dmd/Cdkn1a	7
GO:0000079	regulation of cyclin-dependent protein serine/threonine kinase activity	4/47	72/23062	1.40709e-05	0.00224196	0.00154204	Actb/Pim1/Ccnl1/Cdkn1a	4
GO:1904029	regulation of cyclin-dependent protein kinase activity	4/47	75/23062	1.65497e-05	0.00237322	0.00163232	Actb/Pim1/Ccnl1/Cdkn1a	4
GO:0071277	cellular response to calcium ion	4/47	78/23062	1.93357e-05	0.00252067	0.00173374	Fosb/Mylk/Iqgap1/Jun	4
GO:0042692	muscle cell differentiation	7/47	447/23062	3.15651e-05	0.00368588	0.00253517	Lmod1/Ifrd1/Kdm6b/Myh11/Itga8/Dmd/Flnc	7
GO:0022898	regulation of transmembrane transporter activity	6/47	303/23062	3.34145e-05	0.00368588	0.00253517	Actb/Pim1/Ahnak/Pde4b/Dmd/Rrad	6
GO:0032409	regulation of transporter activity	6/47	317/23062	4.29843e-05	0.00440282	0.00302829	Actb/Pim1/Ahnak/Pde4b/Dmd/Rrad	6
GO:1901019	regulation of calcium ion transmembrane transporter activity	4/47	99/23062	4.9456e-05	0.00472799	0.00325195	Ahnak/Pde4b/Dmd/Rrad	4
GO:0031669	cellular response to nutrient levels	5/47	214/23062	7.33439e-05	0.00657345	0.00452127	Pim1/Hspa5/Atf3/Jun/Cdkn1a	5
GO:0033673	negative regulation of kinase activity	5/47	226/23062	9.48477e-05	0.00800069	0.00550293	Actb/Gadd45b/Gadd45g/Midn/Cdkn1a	5
GO:0031667	response to nutrient levels	6/47	388/23062	0.000130812	0.0102174	0.00702762	Pim1/Hspa5/Atf3/Spp1/Jun/Cdkn1a	6
GO:0031668	cellular response to extracellular stimulus	5/47	246/23062	0.000141115	0.0102174	0.00702762	Pim1/Hspa5/Atf3/Jun/Cdkn1a	5
GO:0051592	response to calcium ion	4/47	130/23062	0.000142502	0.0102174	0.00702762	Fosb/Mylk/Iqgap1/Jun	4
GO:0007178	transmembrane receptor protein serine/threonine kinase signaling pathway	6/47	410/23062	0.000176471	0.0120505	0.00828841	Hspa5/Egr1/Id1/Itga8/Skil/Jun	6
GO:0051348	negative regulation of transferase activity	5/47	263/23062	0.000192593	0.0123219	0.00847512	Actb/Gadd45b/Gadd45g/Midn/Cdkn1a	5
GO:0033002	muscle cell proliferation	5/47	266/23062	0.000202994	0.0123219	0.00847512	Pim1/Egr1/Hbegf/Jun/Cdkn1a	5
GO:0009991	response to extracellular stimulus	6/47	422/23062	0.000206225	0.0123219	0.00847512	Pim1/Hspa5/Atf3/Spp1/Jun/Cdkn1a	6
GO:0097201	negative regulation of transcription from RNA polymerase II promoter in response to stress	2/47	12/23062	0.000264834	0.0146757	0.0100941	Ppp1r15a/Jun	2
GO:0031099	regeneration	4/47	153/23062	0.000266087	0.0146757	0.0100941	Ifrd1/Rtn4/Jun/Cdkn1a	4
GO:1901841	regulation of high voltage-gated calcium channel activity	2/47	13/23062	0.000312579	0.0166014	0.0114186	Pde4b/Rrad	2
GO:0051924	regulation of calcium ion transport	5/47	296/23062	0.000332248	0.0170159	0.0117036	Mylk/Ahnak/Pde4b/Dmd/Rrad	5
GO:0030968	endoplasmic reticulum unfolded protein response	3/47	69/23062	0.000378223	0.017084	0.0117505	Hspa5/Ppp1r15a/Atf3	3
GO:0071248	cellular response to metal ion	4/47	170/23062	0.000397016	0.017084	0.0117505	Fosb/Mylk/Iqgap1/Jun	4
GO:0009267	cellular response to starvation	4/47	171/23062	0.000405921	0.017084	0.0117505	Hspa5/Atf3/Jun/Cdkn1a	4
GO:0071466	cellular response to xenobiotic stimulus	4/47	171/23062	0.000405921	0.017084	0.0117505	Mylk/Fmo2/Ppp1r12a/Pde4b	4
GO:0071496	cellular response to external stimulus	5/47	310/23062	0.00041046	0.017084	0.0117505	Pim1/Hspa5/Atf3/Jun/Cdkn1a	5
GO:0033280	response to vitamin D	2/47	15/23062	0.000419687	0.017084	0.0117505	Pim1/Spp1	2
GO:0032922	circadian regulation of gene expression	3/47	72/23062	0.000428693	0.017084	0.0117505	Egr1/Id1/Rbm4b	3
GO:0009410	response to xenobiotic stimulus	5/47	314/23062	0.000435171	0.017084	0.0117505	Mylk/Fmo2/Ppp1r12a/Jun/Pde4b	5
GO:0006936	muscle contraction	5/47	317/23062	0.000454429	0.017084	0.0117505	Lmod1/Mylk/Myh11/Pde4b/Dmd	5
GO:0051100	negative regulation of binding	4/47	177/23062	0.000462384	0.017084	0.0117505	Actb/Id1/Jun/Cdkn1a	4
GO:0070972	protein localization to endoplasmic reticulum	3/47	74/23062	0.000464628	0.017084	0.0117505	Hspa5/Ppp1r15a/Rtn4	3
GO:1902043	positive regulation of extrinsic apoptotic signaling pathway via death domain receptors	2/47	16/23062	0.00047902	0.0171729	0.0118116	Atf3/Skil	2
GO:0048660	regulation of smooth muscle cell proliferation	4/47	185/23062	0.00054611	0.0191005	0.0131375	Egr1/Hbegf/Jun/Cdkn1a	4
GO:0051146	striated muscle cell differentiation	5/47	332/23062	0.000560556	0.019139	0.0131639	Lmod1/Kdm6b/Myh11/Dmd/Flnc	5
GO:0001659	temperature homeostasis	4/47	189/23062	0.000591783	0.0197353	0.0135741	Kdm6b/Egr1/Id1/Gadd45g	4
GO:0042594	response to starvation	4/47	191/23062	0.000615609	0.0200051	0.0137596	Hspa5/Atf3/Jun/Cdkn1a	4
GO:0048659	smooth muscle cell proliferation	4/47	192/23062	0.000627775	0.0200051	0.0137596	Egr1/Hbegf/Jun/Cdkn1a	4
GO:0071900	regulation of protein serine/threonine kinase activity	5/47	346/23062	0.000675516	0.0206907	0.0142312	Actb/Pim1/Ccnl1/Iqgap1/Cdkn1a	5
GO:2001257	regulation of cation channel activity	4/47	196/23062	0.000678147	0.0206907	0.0142312	Ahnak/Pde4b/Dmd/Rrad	4
GO:0030308	negative regulation of cell growth	4/47	200/23062	0.000731324	0.0213197	0.0146638	Ifrd1/Rtn4/Cdkn1a/Rrad	4
GO:1903169	regulation of calcium ion transmembrane transport	4/47	201/23062	0.000745066	0.0213197	0.0146638	Ahnak/Pde4b/Dmd/Rrad	4
GO:0006469	negative regulation of protein kinase activity	4/47	202/23062	0.00075899	0.0213197	0.0146638	Actb/Gadd45b/Gadd45g/Cdkn1a	4
GO:0043525	positive regulation of neuron apoptotic process	3/47	88/23062	0.000770999	0.0213197	0.0146638	Egr1/Jun/Mcl1	3
GO:0007179	transforming growth factor beta receptor signaling pathway	4/47	203/23062	0.000773098	0.0213197	0.0146638	Hspa5/Itga8/Skil/Jun	4
GO:0007519	skeletal muscle tissue development	4/47	205/23062	0.000801869	0.0213271	0.0146689	Egr1/Atf3/Skil/Dmd	4
GO:0045860	positive regulation of protein kinase activity	5/47	362/23062	0.000827632	0.0213271	0.0146689	Pim1/Egr1/Iqgap1/Hbegf/Cdkn1a	5
GO:0035994	response to muscle stretch	2/47	21/23062	0.000832857	0.0213271	0.0146689	Jun/Dmd	2
GO:0048532	anatomical structure arrangement	2/47	21/23062	0.000832857	0.0213271	0.0146689	Hspa5/Dmd	2
GO:0034620	cellular response to unfolded protein	3/47	91/23062	0.000849907	0.0213819	0.0147066	Hspa5/Ppp1r15a/Atf3	3
GO:0007517	muscle organ development	5/47	369/23062	0.000901683	0.0218674	0.0150406	Mylk/Egr1/Atf3/Skil/Dmd	5
GO:0031589	cell-substrate adhesion	5/47	370/23062	0.000912653	0.0218674	0.0150406	Itga8/Iqgap1/Spp1/Dmd/Lamc3	5
GO:0032516	positive regulation of phosphoprotein phosphatase activity	2/47	22/23062	0.000914954	0.0218674	0.0150406	Ppp1r15a/Ppp1r12a	2
GO:0060538	skeletal muscle organ development	4/47	217/23062	0.000990612	0.0232875	0.0160173	Egr1/Atf3/Skil/Dmd	4
GO:0043393	regulation of protein binding	4/47	220/23062	0.00104229	0.0239798	0.0164935	Actb/Aplp2/Id1/Cdkn1a	4
GO:0032091	negative regulation of protein binding	3/47	98/23062	0.00105351	0.0239798	0.0164935	Actb/Id1/Cdkn1a	3
GO:0055001	muscle cell development	4/47	228/23062	0.00118933	0.0266485	0.018329	Lmod1/Myh11/Dmd/Flnc	4
GO:0050679	positive regulation of epithelial cell proliferation	4/47	231/23062	0.00124804	0.0275337	0.0189379	Rtn4/Id1/Jun/Egr3	4
GO:1904030	negative regulation of cyclin-dependent protein kinase activity	2/47	27/23062	0.00138126	0.029628	0.0203784	Actb/Cdkn1a	2
GO:0051098	regulation of binding	5/47	407/23062	0.00139325	0.029628	0.0203784	Actb/Aplp2/Id1/Jun/Cdkn1a	5
GO:0048661	positive regulation of smooth muscle cell proliferation	3/47	109/23062	0.00143154	0.029628	0.0203784	Egr1/Hbegf/Jun	3
GO:0071241	cellular response to inorganic substance	4/47	240/23062	0.00143634	0.029628	0.0203784	Fosb/Mylk/Iqgap1/Jun	4
GO:0007176	regulation of epidermal growth factor-activated receptor activity	2/47	28/23062	0.00148558	0.029628	0.0203784	Aplp2/Hbegf	2
GO:0071480	cellular response to gamma radiation	2/47	28/23062	0.00148558	0.029628	0.0203784	Egr1/Cdkn1a	2
GO:0071560	cellular response to transforming growth factor beta stimulus	4/47	243/23062	0.00150329	0.029628	0.0203784	Hspa5/Itga8/Skil/Jun	4
GO:0035967	cellular response to topologically incorrect protein	3/47	111/23062	0.00150826	0.029628	0.0203784	Hspa5/Ppp1r15a/Atf3	3
GO:0048745	smooth muscle tissue development	2/47	29/23062	0.00159356	0.030112	0.0207113	Mylk/Itga8	2
GO:1900745	positive regulation of p38MAPK cascade	2/47	29/23062	0.00159356	0.030112	0.0207113	Gadd45b/Gadd45g	2
GO:0071559	response to transforming growth factor beta	4/47	247/23062	0.0015959	0.030112	0.0207113	Hspa5/Itga8/Skil/Jun	4
GO:0008630	intrinsic apoptotic signaling pathway in response to DNA damage	3/47	114/23062	0.00162811	0.0303208	0.0208549	Skil/Mcl1/Cdkn1a	3
GO:0038127	ERBB signaling pathway	3/47	117/23062	0.00175376	0.0322104	0.0221546	Rtn4/Iqgap1/Hbegf	3
GO:0003012	muscle system process	5/47	431/23062	0.00179174	0.0322104	0.0221546	Lmod1/Mylk/Myh11/Pde4b/Dmd	5
GO:0006986	response to unfolded protein	3/47	118/23062	0.00179695	0.0322104	0.0221546	Hspa5/Ppp1r15a/Atf3	3
GO:0034976	response to endoplasmic reticulum stress	4/47	258/23062	0.00187098	0.0330811	0.0227534	Hspa5/Ppp1r15a/Atf3/Jun	4
GO:0045446	endothelial cell differentiation	3/47	121/23062	0.00193051	0.0330811	0.0227534	Kdm6b/Id1/Dmd	3
GO:0033674	positive regulation of kinase activity	5/47	439/23062	0.00194152	0.0330811	0.0227534	Pim1/Egr1/Iqgap1/Hbegf/Cdkn1a	5
GO:0045926	negative regulation of growth	4/47	261/23062	0.00195137	0.0330811	0.0227534	Ifrd1/Rtn4/Cdkn1a/Rrad	4
GO:0050678	regulation of epithelial cell proliferation	5/47	440/23062	0.00196087	0.0330811	0.0227534	Rtn4/Id1/Klf9/Jun/Egr3	5
GO:0006816	calcium ion transport	5/47	449/23062	0.00214145	0.0356496	0.0245201	Mylk/Ahnak/Pde4b/Dmd/Rrad	5
GO:0048640	negative regulation of developmental growth	3/47	126/23062	0.00216658	0.0356496	0.0245201	Ifrd1/Rtn4/Cdkn1a	3
GO:1901186	positive regulation of ERBB signaling pathway	2/47	34/23062	0.0021877	0.0356496	0.0245201	Rtn4/Hbegf	2
GO:0010959	regulation of metal ion transport	5/47	458/23062	0.00233392	0.0375398	0.0258202	Mylk/Ahnak/Pde4b/Dmd/Rrad	5
GO:0001558	regulation of cell growth	5/47	459/23062	0.00235605	0.0375398	0.0258202	Ifrd1/Rtn4/Hbegf/Cdkn1a/Rrad	5
GO:1990266	neutrophil migration	3/47	131/23062	0.00241987	0.0381329	0.0262281	Rtn4/Spp1/Pde4b	3
GO:0010922	positive regulation of phosphatase activity	2/47	36/23062	0.00245042	0.0381946	0.0262705	Ppp1r15a/Ppp1r12a	2
GO:1901216	positive regulation of neuron death	3/47	133/23062	0.0025261	0.0389509	0.0267907	Egr1/Jun/Mcl1	3
GO:0001667	ameboidal-type cell migration	5/47	468/23062	0.00256228	0.0390514	0.0268598	Rtn4/Iqgap1/Hbegf/Jun/Egr3	5
GO:0033273	response to vitamin	2/47	37/23062	0.00258709	0.0390514	0.0268598	Pim1/Spp1	2
GO:0035303	regulation of dephosphorylation	3/47	136/23062	0.0026908	0.0401938	0.0276456	Ppp1r15a/Ppp1r12a/Iqgap1	3
GO:0010811	positive regulation of cell-substrate adhesion	3/47	138/23062	0.0028042	0.041041	0.0282283	Iqgap1/Spp1/Dmd	3
GO:0014706	striated muscle tissue development	4/47	290/23062	0.00285579	0.041041	0.0282283	Pim1/Ifrd1/Kdm6b/Myh11	4
GO:0003158	endothelium development	3/47	139/23062	0.00286199	0.041041	0.0282283	Kdm6b/Id1/Dmd	3
GO:0017015	regulation of transforming growth factor beta receptor signaling pathway	3/47	139/23062	0.00286199	0.041041	0.0282283	Hspa5/Itga8/Skil	3
GO:0035966	response to topologically incorrect protein	3/47	140/23062	0.00292051	0.0414655	0.0285203	Hspa5/Ppp1r15a/Atf3	3
GO:0032412	regulation of ion transmembrane transporter activity	4/47	293/23062	0.00296326	0.04166	0.028654	Ahnak/Pde4b/Dmd/Rrad	4
GO:1903844	regulation of cellular response to transforming growth factor beta stimulus	3/47	142/23062	0.00303976	0.0423206	0.0291084	Hspa5/Itga8/Skil	3
GO:0010038	response to metal ion	4/47	296/23062	0.00307347	0.0423784	0.0291482	Fosb/Mylk/Iqgap1/Jun	4
GO:0007409	axonogenesis	5/47	493/23062	0.00320404	0.0437581	0.0300971	Actb/Aplp2/Ifrd1/Rtn4/Skil	5
GO:1900744	regulation of p38MAPK cascade	2/47	42/23062	0.00332297	0.0449083	0.0308882	Gadd45b/Gadd45g	2
GO:0120161	regulation of cold-induced thermogenesis	3/47	147/23062	0.0033509	0.0449083	0.0308882	Kdm6b/Id1/Gadd45g	3
GO:0106106	cold-induced thermogenesis	3/47	149/23062	0.00348061	0.0460669	0.0316851	Kdm6b/Id1/Gadd45g	3
GO:0048511	rhythmic process	4/47	307/23062	0.0035016	0.0460669	0.0316851	Egr1/Id1/Klf9/Rbm4b	4
GO:0060326	cell chemotaxis	4/47	313/23062	0.00375146	0.0487308	0.0335174	Spp1/Hbegf/Pde4b/Egr3	4
GO:0031952	regulation of protein autophosphorylation	2/47	45/23062	0.00380603	0.0487308	0.0335174	Iqgap1/Jun	2
GO:0034198	cellular response to amino acid starvation	2/47	45/23062	0.00380603	0.0487308	0.0335174	Atf3/Cdkn1a	2
GO:2001235	positive regulation of apoptotic signaling pathway	3/47	156/23062	0.00395872	0.0499873	0.0343816	Atf3/Skil/Mcl1	3
GO:0030517	negative regulation of axon extension	2/47	46/23062	0.00397388	0.0499873	0.0343816	Ifrd1/Rtn4	2
