# Supplementary material for: Premature cell senescence promotes vascular smooth muscle cell phenotypic modulation and resistance to re-differentiation
Source: Cardiovasc Res. 2025 Jun 10;121(9):1448–63. doi: 10.1093/cvr/cvaf102 (PMC12352304; doi:10.1093/cvr/cvaf102)
Supplement: cvaf102_Supplementary_Data [file cvaf102_supplementary_data.zip › Supplementary Table 3. Genes common to dox 1d+21d and RS.xlsx]

## Sheet: Supplemental Table 1 . Genes co
X	GeneName	logFC	logCPM	LR	PValue	FDR	X2_Ctr_S2	X3_Ctr_S7	X4_Ctr_S13	X5_Ctr_S1	X2_Dox21d_S5	X3_Dox21d_S11	X4_Dox21d_S15	X5_Dox21d_S8	X	GeneName	logFC	logCPM	LR	PValue	FDR	X2_Ctr_S2	X3_Ctr_S7	X4_Ctr_S13	X5_Ctr_S1	X2_RS_S6	X3_RS_S12	X4_RS_S16	X5_RS_S9
ENSG00000261115	TMEM178B	4.78996	3.6375	71.6441	2.58e-17	4.64e-15	0.743108	1.34742	0.135893	1.62598	12.4791	20.54	14.9258	46.8132	ENSG00000261115	TMEM178B	4.7931	3.70694	99.5827	1.88e-23	1.95e-19	0.743878	1.34764	0.135993	1.62627	32.5874	27.2314	26.5433	13.2566
ENSG00000120937	NPPB	3.10235	3.90821	40.6969	1.78e-10	1.11e-08	6.06872	1.7217	4.07679	1.54468	33.2512	28.5808	17.5552	26.3082	ENSG00000120937	NPPB	2.95502	3.80605	16.6279	4.55e-05	0.00257826	6.075	1.72199	4.07979	1.54496	50.9644	12.0942	32.0588	2.0222
ENSG00000171951	SCG2	3.08828	4.97951	61.8591	3.69e-15	4.59e-13	7.98842	10.5548	4.07679	5.77223	40.8334	96.8881	36.657	48.6702	ENSG00000171951	SCG2	3.66395	5.46493	21.1381	4.27e-06	0.000366426	7.99669	10.5565	4.07979	5.77326	20.6089	259.361	5.86021	37.9724
ENSG00000115457	IGFBP2	2.88656	4.27288	11.3803	0.000742289	0.0136112	0.86696	15.5701	0.611519	2.84547	6.3975	94.659	8.89358	23.9095	ENSG00000115457	IGFBP2	2.71743	4.14923	11.726	0.000616344	0.0188076	0.867858	15.5728	0.611969	2.84598	8.92806	70.3802	29.6458	12.0208
ENSG00000003137	CYP26B1	2.86638	4.56721	35.1632	3.03e-09	1.58e-07	1.67199	8.53363	4.62037	9.59328	12.953	40.8411	37.2757	73.1987	ENSG00000003137	CYP26B1	2.50743	4.23746	30.9756	2.61e-08	1.08e-05	1.67373	8.53508	4.62377	9.595	16.4425	27.1533	43.6931	38.5341
ENSG00000164761	TNFRSF11B	2.52897	6.40926	20.8293	5.02e-06	0.000168198	43.0384	16.9924	30.6439	12.2761	395.46	67.1927	47.02	66.3122	ENSG00000164761	TNFRSF11B	1.96434	5.86156	20.4631	6.08e-06	0.000481452	43.0829	16.9953	30.6664	12.2784	147.09	119.381	38.3499	56.0598
ENSG00000167972	ABCA3	2.47256	3.06384	56.2914	6.25e-14	6.4e-12	1.30044	4.04225	3.26143	3.00806	12.4001	14.9671	13.7657	13.1541	ENSG00000167972	ABCA3	1.84434	2.61316	20.7417	5.26e-06	0.000433539	1.30179	4.04293	3.26383	3.0086	5.87764	15.8394	8.35942	6.17894
ENSG00000154917	RAB6B	2.38725	2.56738	27.5179	1.56e-07	6.67e-06	1.48622	3.66797	0.951252	2.52027	6.55547	13.2952	6.49618	11.4518	ENSG00000154917	RAB6B	2.19617	2.48609	23.9415	9.93e-07	0.000124135	1.48776	3.66859	0.951952	2.52072	5.87764	13.4206	8.18706	7.75176
ENSG00000145934	TENM2	2.33456	4.63998	13.9516	0.000187583	0.00420733	1.30044	21.3341	9.30868	4.30885	10.1886	95.1366	33.3316	23.6	ENSG00000145934	TENM2	2.64986	4.87066	16.0237	6.26e-05	0.00327776	1.30179	21.3377	9.31553	4.30962	5.05924	60.1587	65.9274	66.0584
ENSG00000135424	ITGA7	2.29514	4.49563	14.0705	0.000176087	0.00398369	0.743108	14.8964	10.5317	8.2112	5.21278	72.7656	30.6249	36.522	ENSG00000135424	ITGA7	2.54489	4.70477	12.0769	0.00051051	0.0161	0.743878	14.899	10.5395	8.21267	8.40726	117.118	41.1938	6.29128
ENSG00000118971	CCND2	2.17753	6.20842	27.8549	1.31e-07	5.67e-06	43.348	10.3302	17.9379	40.3243	95.3307	96.7289	116.313	170.23	ENSG00000118971	CCND2	1.48861	5.6969	10.2563	0.00136216	0.0347234	43.3929	10.3319	17.9511	40.3315	95.0839	52.5901	119.186	34.9391
ENSG00000090339	ICAM1	2.13512	6.08274	25.9841	3.44e-07	1.41e-05	50.1598	22.2324	19.1609	12.8452	165.229	131.599	50.5001	89.4479	ENSG00000090339	ICAM1	2.29189	6.25046	11.6515	0.000641496	0.0194606	50.2118	22.2361	19.175	12.8475	368.952	80.4456	36.7125	16.964
ENSG00000106483	SFRP4	2.13173	8.03661	21.5592	3.43e-06	0.000119528	27.6808	77.7758	171.633	122.68	403.675	598.525	319.009	378.684	ENSG00000106483	SFRP4	3.2559	9.06202	31.5205	1.97e-08	8.9e-06	27.7095	77.789	171.759	122.702	418.057	1505.06	488.38	1463.96
ENSG00000145390	USP53	2.11649	7.12816	51.4151	7.48e-13	6.25e-11	64.5266	53.6721	52.7945	52.7631	180.947	203.967	194.576	314.847	ENSG00000145390	USP53	2.25209	7.21525	47.8845	4.52e-12	1.56e-08	64.5934	53.6812	52.8333	52.7725	182.058	356.817	193.215	231.879
ENSG00000126709	IFI6	2.05896	4.07887	17.4257	2.99e-05	0.000828269	6.81183	4.56624	10.3279	6.09743	12.4001	65.282	12.5284	16.1718	ENSG00000126709	IFI6	3.97746	5.79916	14.6268	0.00013104	0.0055924	6.81888	4.56702	10.3355	6.09852	398.712	6.16412	5.68785	5.50487
ENSG00000133805	AMPD3	1.87946	4.83388	19.679	9.16e-06	0.000288921	21.8598	11.1536	7.74591	9.18679	85.616	30.6507	21.8859	38.9981	ENSG00000133805	AMPD3	2.15999	5.03156	25.732	3.92e-07	6.26e-05	21.8824	11.1555	7.75161	9.18843	106.244	34.4879	31.7141	38.0847
ENSG00000143847	PPFIA4	1.86284	3.5423	10.122	0.00146509	0.0241531	7.36916	6.21309	1.15509	6.91042	20.1403	19.9031	4.17612	26.3082	ENSG00000143847	PPFIA4	1.98553	3.64834	12.6248	0.000380668	0.0126584	7.37679	6.21414	1.15594	6.91165	6.17524	23.5641	19.9075	28.3108
ENSG00000226564	FTH1P20	1.80496	8.07658	21.7406	3.12e-06	0.000109842	67.2513	221.65	143.843	72.9252	353.047	571.377	364.482	364.059	ENSG00000226564	FTH1P20	2.08192	8.28045	19.4236	1.05e-05	0.0007492	67.3209	221.688	143.949	72.9383	851.812	465.04	233.374	430.279
ENSG00000001561	ENPP4	1.80453	4.31674	25.5322	4.35e-07	1.76e-05	3.15821	11.9022	8.96895	13.9021	34.278	26.4313	29.1555	30.6413	ENSG00000001561	ENPP4	2.1425	4.54984	35.6871	2.32e-09	2.7e-06	3.16148	11.9042	8.97554	13.9046	48.5091	34.1757	29.9905	35.8378
ENSG00000104722	NEFM	1.79213	4.12652	18.9631	1.33e-05	0.00040028	10.7751	12.8753	5.29983	5.12184	30.013	39.1692	11.6777	23.7548	ENSG00000104722	NEFM	2.30851	4.52439	11.6919	0.000627714	0.0190983	10.7862	12.8775	5.30373	5.12276	24.701	109.238	5.86021	8.8752
ENSG00000133687	TMTC1	1.75206	5.24886	21.9787	2.76e-06	9.9e-05	23.5318	8.23421	14.3367	27.9669	53.4705	40.9207	50.8094	83.8768	ENSG00000133687	TMTC1	1.43629	5.0096	10.5289	0.00117522	0.0311839	23.5561	8.23561	14.3473	27.9719	92.0334	31.913	20.5107	37.9724
ENSG00000219507	FTH1P8	1.74319	5.66329	25.3071	4.89e-07	1.95e-05	10.6512	39.1499	34.4489	17.3167	63.4222	103.496	66.3539	69.562	ENSG00000219507	FTH1P8	2.08436	5.95329	26.3701	2.82e-07	4.87e-05	10.6622	39.1566	34.4742	17.3198	151.777	118.211	45.9337	77.0682
ENSG00000130707	ASS1	1.71921	5.55465	22.4138	2.2e-06	8.03e-05	12.6948	34.8082	12.1624	34.1456	61.6846	76.1093	55.9136	87.5135	ENSG00000130707	ASS1	1.33439	5.28017	12.7513	0.000355753	0.0120226	12.7079	34.8142	12.1714	34.1517	47.3187	60.9389	46.9679	60.8906
ENSG00000183087	GAS6	1.71325	8.23707	32.7499	1.05e-08	5.24e-07	137.661	181.227	142.484	124.713	463.069	606.088	348.01	409.48	ENSG00000183087	GAS6	1.63806	8.26934	14.3711	0.000150088	0.00620382	137.803	181.258	142.589	124.735	136.823	748.823	598.259	397.137
ENSG00000148926	ADM	1.70488	5.09397	25.7396	3.91e-07	1.6e-05	19.4447	11.0039	18.0738	17.2354	78.9025	30.9692	45.4733	51.0689	ENSG00000148926	ADM	2.02277	5.36397	25.5048	4.41e-07	6.83e-05	19.4648	11.0058	18.0871	17.2385	135.26	39.0134	41.6247	46.6229
ENSG00000100100	PIK3IP1	1.67509	3.92063	26.1875	3.1e-07	1.28e-05	8.54575	7.71021	9.64841	5.04054	30.2499	25.0779	18.4058	15.398	ENSG00000100100	PIK3IP1	2.06969	4.22933	24.8984	6.04e-07	8.83e-05	8.5546	7.71152	9.65551	5.04144	53.4196	22.9399	29.1287	12.3579
ENSG00000213362	FTH1P12	1.66915	6.99405	22.8726	1.73e-06	6.44e-05	34.8022	104.5	74.1297	38.617	159.385	261.924	155.908	189.497	ENSG00000213362	FTH1P12	2.02371	7.27182	23.1724	1.48e-06	0.000160534	34.8383	104.517	74.1842	38.6239	413.146	263.809	110.396	195.704
ENSG00000223361	FTH1P10	1.66662	5.37825	48.5825	3.17e-12	2.45e-10	18.3919	23.3552	23.5095	19.3492	59.71	66.1578	57.3829	63.8361	ENSG00000223361	FTH1P10	1.98155	5.63532	45.0133	1.96e-11	5.08e-08	18.411	23.3592	23.5268	19.3526	118.892	81.9282	52.6557	58.419
ENSG00000147889	CDKN2A	1.6488	5.2221	28.1793	1.11e-07	4.88e-06	13.7475	16.4684	23.0339	23.4954	40.5965	39.9653	65.6578	74.5915	ENSG00000147889	CDKN2A	1.54798	5.10877	15.5439	8.06e-05	0.00395336	13.7617	16.4712	23.0508	23.4996	25.445	56.4914	86.9552	29.3219
ENSG00000164694	FNDC1	1.63756	2.59817	20.554	5.8e-06	0.000193589	2.72473	2.47026	4.82421	2.92676	10.1886	8.67773	8.58424	6.96394	ENSG00000164694	FNDC1	1.54987	2.52821	14.0689	0.000176238	0.00697578	2.72755	2.47068	4.82775	2.92729	5.80324	9.12914	11.5481	5.61721
ENSG00000116016	EPAS1	1.61585	7.47843	18.3828	1.81e-05	0.000531981	42.6049	78.5993	96.4162	149.915	173.364	248.947	277.557	358.256	ENSG00000116016	EPAS1	2.21157	7.93457	21.533	3.48e-06	0.000316135	42.649	78.6126	96.4871	149.942	600.71	219.88	173.135	595.088
ENSG00000159200	RCAN1	1.60691	7.04358	13.4686	0.000242589	0.00524957	136.484	41.0962	51.2317	39.9178	346.808	224.188	122.499	92.0788	ENSG00000159200	RCAN1	1.55033	6.96632	13.779	0.000205624	0.00772953	136.626	41.1032	51.2694	39.925	224.838	240.401	168.998	95.942
ENSG00000159023	EPB41	1.59625	3.72673	27.5464	1.53e-07	6.6e-06	6.2545	9.73134	7.06644	5.12184	18.9556	19.505	22.7366	15.4754	ENSG00000159023	EPB41	1.41195	3.54341	16.1529	5.84e-05	0.00312474	6.26097	9.73299	7.07164	5.12276	16.1449	20.2089	16.4603	11.1221
ENSG00000120885	CLU	1.58143	8.17205	10.0137	0.00155382	0.0252933	110.847	250.17	63.9377	179.752	125.344	799.864	419.777	356.708	ENSG00000120885	CLU	1.73737	8.3484	11.0849	0.000870322	0.0252223	110.962	250.213	63.9848	179.784	144.039	882.639	350.148	624.859
ENSG00000053747	LAMA3	1.56718	4.12605	9.46066	0.00209925	0.0324577	5.75909	10.8542	4.55242	16.9915	9.87269	32.4818	11.3683	46.8132	ENSG00000053747	LAMA3	1.72173	4.20571	13.563	0.000230691	0.00848731	5.76505	10.856	4.55577	16.9945	17.1121	45.1775	16.3741	29.8836
ENSG00000134769	DTNA	1.53407	2.8494	13.5124	0.000236997	0.00516061	2.66281	5.8388	2.17429	5.69093	8.92491	8.20006	7.96556	15.1659	ENSG00000134769	DTNA	1.46494	2.81324	11.8115	0.000588674	0.0181231	2.66556	5.83979	2.17589	5.69195	13.2433	7.33452	4.56752	13.8183
ENSG00000088340	FER1L4	1.53182	2.54215	9.10179	0.0025536	0.037173	5.57331	1.34742	2.9217	3.33326	8.68797	8.67773	4.17612	10.7554	ENSG00000088340	FER1L4	1.73072	2.67656	10.3799	0.00127398	0.0330438	5.57908	1.34764	2.92385	3.33386	5.65444	6.3982	8.0147	17.1887
ENSG00000198624	CCDC69	1.50554	2.4933	17.8394	2.4e-05	0.00067715	2.84858	4.79081	3.0576	2.19507	6.63445	10.7477	7.42421	6.26755	ENSG00000198624	CCDC69	1.51659	2.51239	15.9286	6.58e-05	0.0033784	2.85153	4.79162	3.05984	2.19547	5.87764	10.8457	8.10088	6.853
ENSG00000176658	MYO1D	1.50447	6.58931	10.1031	0.00148022	0.024326	10.5893	44.5396	101.444	50.8119	74.0057	160.896	157.455	169.533	ENSG00000176658	MYO1D	1.69983	6.69366	10.8496	0.000988157	0.0274856	10.6003	44.5471	101.519	50.821	79.683	233.534	200.54	105.828
ENSG00000173918	C1QTNF1	1.50317	7.71698	22.2362	2.41e-06	8.78e-05	172.897	102.928	93.8342	89.2663	402.332	344.482	230.382	245.982	ENSG00000173918	C1QTNF1	1.37924	7.65744	14.2564	0.000159516	0.00646478	173.076	102.945	93.9032	89.2823	445.287	330.209	184.51	194.693
ENSG00000162433	AK4	1.49731	5.69172	18.3199	1.87e-05	0.000546756	24.4607	37.4282	17.3943	36.1781	83.4835	93.3055	32.3262	87.9004	ENSG00000162433	AK4	1.71303	5.79352	24.468	7.56e-07	0.000104514	24.486	37.4346	17.4071	36.1845	52.1548	98.5479	69.9778	106.727
ENSG00000109846	CRYAB	1.48205	4.50635	19.5348	9.88e-06	0.000306368	13.0663	8.45878	15.0841	14.959	15.4804	37.4178	40.7558	35.5161	ENSG00000109846	CRYAB	2.40854	5.24298	50.108	1.46e-12	7.55e-09	13.0799	8.46021	15.0952	14.9617	96.4975	74.4376	35.8507	43.4772
ENSG00000132561	MATN2	1.46307	4.51433	18.0817	2.12e-05	0.000606	13.314	15.2707	7.54207	15.2842	52.6017	19.9827	30.2382	27.5463	ENSG00000132561	MATN2	2.13272	5.06454	16.1062	5.99e-05	0.00317015	13.3278	15.2733	7.54762	15.287	138.385	10.8457	41.1938	24.6034
ENSG00000134243	SORT1	1.45077	3.99874	15.4531	8.46e-05	0.00205106	5.63524	13.6239	12.774	4.95924	16.981	29.1381	29.5422	14.16	ENSG00000134243	SORT1	1.80875	4.21019	12.2929	0.000454675	0.0146588	5.64107	13.6262	12.7834	4.96013	11.9041	49.391	39.0394	9.54926
ENSG00000170634	ACYP2	1.43558	2.91815	16.9567	3.82e-05	0.00102224	4.95406	3.36854	4.9601	5.04054	9.31982	8.4389	10.5176	12.7672	ENSG00000170634	ACYP2	1.27988	2.7797	11.4528	0.000713858	0.0212214	4.95919	3.36911	4.96375	5.04144	6.62165	10.2995	11.3757	7.19003
ENSG00000165124	SVEP1	1.42011	5.60998	17.2429	3.29e-05	0.000897608	12.3232	32.7123	45.1165	20.6499	75.0324	54.1363	83.1357	66.5443	ENSG00000165124	SVEP1	1.52683	5.65173	17.4995	2.87e-05	0.00177473	12.336	32.7178	45.1497	20.6536	65.6957	80.6017	83.3357	60.6659
ENSG00000197635	DPP4	1.41593	7.75843	16.769	4.22e-05	0.00110871	66.3844	136.239	169.459	120.404	243.974	310.329	280.883	403.522	ENSG00000197635	DPP4	1.64222	7.92107	21.4152	3.7e-06	0.000326286	66.4531	136.262	169.583	120.425	334.133	412.138	300.681	398.373
ENSG00000139874	SSTR1	1.38955	4.69246	11.9809	0.000537477	0.0103839	16.2245	27.9963	8.15359	8.86159	40.6755	57.2412	26.4487	20.1954	ENSG00000139874	SSTR1	2.10921	5.18873	15.5643	7.97e-05	0.00393994	16.2413	28.0011	8.15959	8.86318	21.8738	102.137	20.166	85.6063
ENSG00000181754	AMIGO1	1.38525	2.41358	13.143	0.000288603	0.00610623	3.52976	4.94053	2.44608	2.03248	7.2663	9.55347	6.57352	5.18427	ENSG00000181754	AMIGO1	1.57569	2.57572	13.5338	0.000234301	0.00855941	3.53342	4.94136	2.44788	2.03284	7.51445	14.513	6.46347	5.05549
ENSG00000174080	CTSF	1.38189	5.37759	29.5024	5.58e-08	2.54e-06	20.807	27.1729	19.9083	29.3489	51.338	69.0238	57.6923	56.2532	ENSG00000174080	CTSF	1.36088	5.35633	21.7216	3.15e-06	0.000294639	20.8286	27.1775	19.923	29.3542	47.4675	72.4869	48.1744	61.34
ENSG00000162616	DNAJB4	1.35255	6.47652	17.8515	2.39e-05	0.000674668	75.6113	36.1557	31.1195	68.4538	119.973	103.576	101.542	174.872	ENSG00000162616	DNAJB4	1.04078	6.23117	9.79947	0.00174563	0.0421299	75.6896	36.1618	31.1424	68.466	75.5165	123.673	104.622	84.5952
ENSG00000109610	SOD3	1.33879	5.32424	11.5058	0.000693799	0.0128574	33.378	18.5644	18.0738	23.7393	118.156	46.3343	28.1501	33.04	ENSG00000109610	SOD3	1.52555	5.4045	9.8025	0.00174274	0.0421299	33.4125	18.5675	18.0871	23.7436	56.0236	85.5174	10.1692	92.4593
ENSG00000159348	CYB5R1	1.3071	5.77561	16.9414	3.86e-05	0.00102792	43.7815	24.4032	44.0973	20.1622	98.5689	66.8743	87.1571	52.0748	ENSG00000159348	CYB5R1	1.1834	5.71952	10.7359	0.00105076	0.0286884	43.8268	24.4073	44.1298	20.1658	91.0662	68.8197	93.2463	34.602
ENSG00000166128	RAB8B	1.30228	6.25544	17.1073	3.53e-05	0.00095629	44.4627	44.3899	37.9142	59.3483	87.3536	66.7151	91.7199	178.199	ENSG00000166128	RAB8B	1.0797	6.07462	13.3115	0.000263777	0.00936267	44.5087	44.3974	37.9421	59.3589	112.345	57.1937	67.9957	114.479
ENSG00000181458	TMEM45A	1.29631	5.90943	25.5134	4.39e-07	1.77e-05	44.0911	31.29	27.994	43.2511	90.4338	91.5541	65.1165	86.0433	ENSG00000181458	TMEM45A	1.09691	5.73344	13.4419	0.000246067	0.00889527	44.1368	31.2953	28.0146	43.2588	48.6579	85.8295	77.6478	65.7214
ENSG00000122176	FMOD	1.27527	6.12808	8.41709	0.0037171	0.0496183	63.0404	52.6241	41.3115	12.9265	152.829	105.964	96.9787	32.7305	ENSG00000122176	FMOD	1.55903	6.35925	14.6961	0.000126307	0.00546015	63.1056	52.633	41.3419	12.9289	147.239	162.608	65.9274	109.873
ENSG00000072071	ADGRL1	1.25723	4.71735	17.9405	2.28e-05	0.000647327	15.9149	23.5798	14.0649	12.0323	43.3609	44.2644	29.0781	27.082	ENSG00000072071	ADGRL1	1.17358	4.65254	14.9936	0.000107879	0.00486629	15.9314	23.5838	14.0753	12.0344	28.421	36.6726	34.2995	35.1638
ENSG00000086062	B4GALT1	1.22243	9.42189	17.0887	3.57e-05	0.000958505	441.468	386.184	389.674	338.529	896.993	1142.91	989.972	900.515	ENSG00000086062	B4GALT1	1.25524	9.41155	13.6736	0.000217487	0.00808755	441.925	386.25	389.96	338.59	887.077	884.512	1351.12	767.648
ENSG00000163531	NFASC	1.21952	6.81596	26.1835	3.1e-07	1.28e-05	71.648	63.4034	78.2744	61.9498	167.046	155.483	143.689	158.778	ENSG00000163531	NFASC	1.37	6.94232	19.4522	1.03e-05	0.000743173	71.7222	63.4142	78.332	61.9609	126.853	207.629	240.441	132.454
ENSG00000154065	ANKRD29	1.20759	3.69055	8.92002	0.00282061	0.0398525	8.54575	7.11136	3.9409	13.4143	15.9543	18.1516	10.9043	24.219	ENSG00000154065	ANKRD29	1.32269	3.73584	10.5578	0.001157	0.0310179	8.5546	7.11257	3.9438	13.4167	18.0049	21.4574	11.8928	21.2331
ENSG00000151690	MFSD6	1.18843	4.17408	18.1997	1.99e-05	0.000579108	8.73152	14.4473	13.0457	11.2193	21.7199	24.0429	27.0674	23.0584	ENSG00000151690	MFSD6	1.06143	4.06362	9.71665	0.00182606	0.0434036	8.74057	14.4497	13.0553	11.2213	12.6481	22.5497	24.3026	25.8392
ENSG00000143162	CREG1	1.18396	6.16784	23.4806	1.26e-06	4.81e-05	46.8778	52.9984	35.1963	51.2997	85.0631	116.075	87.0024	99.5843	ENSG00000143162	CREG1	1.0939	6.09458	16.344	5.28e-05	0.00294638	46.9263	53.0074	35.2222	51.3089	102.375	98.2358	61.2737	97.2901
ENSG00000137266	SLC22A23	1.18011	5.56165	15.7977	7.05e-05	0.00175412	43.2861	23.3552	21.2673	34.1456	69.8986	53.579	54.2122	76.9902	ENSG00000137266	SLC22A23	1.09279	5.48752	10.0306	0.0015396	0.0383054	43.3309	23.3592	21.2829	34.1517	36.6795	63.982	63.6005	71.5633
ENSG00000162729	IGSF8	1.17625	5.85205	20.031	7.62e-06	0.00024656	43.9672	26.7986	46.7472	32.2757	60.4209	86.2201	74.3194	90.2217	ENSG00000162729	IGSF8	1.49947	6.07409	13.4665	0.000242866	0.00881027	44.0128	26.8032	46.7816	32.2815	48.1371	68.4295	72.5632	199.411
ENSG00000167996	FTH1	1.15642	11.0442	13.5632	0.000230662	0.00504211	1283.84	1337.53	1087.55	1088.02	2950.2	3504.29	2784.54	2856.61	ENSG00000167996	FTH1	1.45172	11.1482	11.0433	0.000890085	0.0253699	1285.17	1337.76	1088.35	1088.22	5369.41	3241.94	2078.31	2666.49
ENSG00000125966	MMP24	1.10055	2.63034	11.5606	0.000673624	0.0125057	4.02517	4.56624	4.82421	3.90235	7.66121	8.04084	9.04825	6.34492	ENSG00000125966	MMP24	1.29699	2.75761	13.0498	0.000303321	0.010386	4.02934	4.56702	4.82775	3.90305	6.69605	9.36322	12.3237	7.30238
ENSG00000005486	RHBDD2	1.09942	5.61193	16.8154	4.12e-05	0.00108734	44.8961	27.1729	29.6247	28.8611	86.8797	63.849	58.0016	50.8368	ENSG00000005486	RHBDD2	1.0634	5.60392	10.9179	0.00095237	0.0267773	44.9426	27.1775	29.6465	28.8663	112.94	52.434	46.537	45.2747
ENSG00000138821	SLC39A8	1.09928	5.17677	11.6564	0.000639812	0.0120252	20.6213	42.0693	19.5007	16.0159	47.7838	67.0335	39.3638	35.903	ENSG00000138821	SLC39A8	1.21909	5.27038	10.3896	0.00126725	0.0329516	20.6426	42.0765	19.515	16.0188	93.3727	53.4484	34.2133	28.1984
ENSG00000086289	EPDR1	1.0962	6.83338	16.6011	4.61e-05	0.00120522	66.2605	59.0617	105.453	67.3156	179.209	145.213	138.585	150.112	ENSG00000086289	EPDR1	1.41832	7.03521	22.5904	2e-06	0.000210106	66.3291	59.0718	105.531	67.3276	218.142	166.119	187.01	178.74
ENSG00000100321	SYNGR1	1.06579	3.49388	9.12816	0.00251705	0.0368979	9.97004	9.58163	5.43572	5.93483	15.9543	21.0176	11.3683	9.74952	ENSG00000100321	SYNGR1	1.30651	3.65822	10.9325	0.000944907	0.0266397	9.98036	9.58325	5.43972	5.93589	21.9482	24.6565	13.5302	8.65051
ENSG00000104763	ASAH1	1.05883	6.57005	18.7111	1.52e-05	0.000452903	65.4555	54.5703	76.6437	55.6085	119.025	136.057	146.241	105.388	ENSG00000104763	ASAH1	0.977254	6.47232	13.4143	0.00024971	0.00898711	65.5232	54.5796	76.7001	55.6185	101.334	133.036	112.551	109.873
ENSG00000104177	MYEF2	1.05023	3.14528	9.64137	0.00190243	0.0299011	4.14902	9.65648	6.11519	5.36573	10.5835	11.4642	13.5337	8.82099	ENSG00000104177	MYEF2	1.5088	3.43292	14.9388	0.000111053	0.00496629	4.15332	9.65812	6.11969	5.3667	23.8082	14.435	14.6505	6.96535
ENSG00000262576	PCDHGA4	1.04789	3.81369	10.1554	0.00143882	0.0237952	13.1282	10.8542	6.79466	8.69899	14.4536	20.2215	14.1524	23.0584	ENSG00000262576	PCDHGA4	1.68392	4.27571	16.1674	5.8e-05	0.00311691	13.1418	10.856	6.79965	8.70055	54.238	31.2888	12.9269	15.7282
ENSG00000256043	CTSO	1.04661	5.32039	11.6219	0.000651801	0.0121872	45.5773	22.5318	19.8404	25.6905	65.0808	54.6936	31.6302	53.4676	ENSG00000256043	CTSO	0.9766	5.27206	9.38331	0.0021897	0.0498205	45.6245	22.5356	19.855	25.6951	56.6188	53.2923	28.4393	55.9474
ENSG00000169122	FAM110B	1.00178	3.1003	10.0111	0.00155603	0.0252933	5.82102	7.78507	4.75626	6.50392	9.55676	12.8972	10.2856	9.90427	ENSG00000169122	FAM110B	1.42508	3.36206	16.6804	4.42e-05	0.00252169	5.82704	7.78639	4.75976	6.50509	16.7401	16.4637	8.18706	14.9418
ENSG00000069424	KCNAB2	0.993633	4.0329	9.47933	0.002078	0.0321767	16.2865	8.83306	10.124	10.7315	25.9849	21.4953	18.4832	17.8741	ENSG00000069424	KCNAB2	1.10659	4.12157	9.99176	0.00157243	0.0388427	16.3033	8.83456	10.1315	10.7334	28.4954	17.0098	27.0604	19.5479
ENSG00000104324	CPQ	0.972372	4.63021	9.91043	0.00164345	0.0264364	10.1558	20.9598	14.9482	24.8775	25.669	34.6313	30.8569	34.9745	ENSG00000104324	CPQ	1.19656	4.76615	13.2741	0.0002691	0.00938061	10.1663	20.9634	14.9592	24.882	43.8963	39.7937	24.8197	37.186
ENSG00000204592	HLA-E	0.964713	7.27416	13.6467	0.000220634	0.00483451	116.42	98.5111	111.025	98.697	261.508	197.916	181.97	171.158	ENSG00000204592	HLA-E	0.967994	7.27902	9.86658	0.00168308	0.0411216	116.541	98.5278	111.106	98.7147	318.955	175.092	173.48	148.856
ENSG00000088899	LZTS3	0.962678	3.49366	9.13643	0.0025057	0.0367831	8.05034	7.41079	6.18314	10.4876	15.7173	14.4098	11.987	14.779	ENSG00000088899	LZTS3	1.06449	3.57674	9.80977	0.00173587	0.0421299	8.05868	7.41204	6.18769	10.4895	17.4097	14.2009	12.9269	17.7504
ENSG00000110628	SLC22A18	0.943564	3.2737	8.60629	0.00335004	0.0456515	4.52058	7.11136	8.01769	8.1299	7.2663	16.7186	11.6777	12.8446	ENSG00000110628	SLC22A18	1.25902	3.49435	14.5971	0.000133121	0.00563725	4.52526	7.11257	8.02359	8.13136	14.2105	18.1022	12.7546	16.2899
ENSG00000240771	ARHGEF25	0.931222	4.07804	9.84045	0.00170716	0.0273669	16.2865	12.7256	12.0265	9.02419	20.6932	21.8138	22.6593	18.7253	ENSG00000240771	ARHGEF25	1.11412	4.20623	10.4288	0.00124067	0.032423	16.3033	12.7278	12.0354	9.02581	26.3378	27.2314	28.6116	14.1554
ENSG00000173221	GLRX	0.904254	5.21536	11.5838	0.000665276	0.0124169	34.183	22.6066	24.189	28.6172	38.8589	50.0761	40.6785	56.8722	ENSG00000173221	GLRX	1.32675	5.46839	17.2552	3.27e-05	0.00193749	34.2184	22.6105	24.2068	28.6224	58.4044	86.0636	35.4198	63.5869
ENSG00000105854	PON2	0.896762	6.24787	14.5583	0.000135889	0.00314925	69.1091	47.0847	56.8033	46.9095	116.735	97.9231	90.9465	81.3233	ENSG00000105854	PON2	0.857018	6.1993	9.88027	0.00167061	0.0409753	69.1806	47.0927	56.8451	46.9179	110.038	78.7291	111.43	66.3955
ENSG00000172057	ORMDL3	0.892526	5.63758	12.9518	0.000319612	0.00667577	40.0659	31.5146	42.1269	32.6822	75.0324	69.5811	56.9189	49.2118	ENSG00000172057	ORMDL3	0.903407	5.64681	10.2574	0.00136134	0.0347234	40.1074	31.5199	42.1579	32.6881	63.538	71.9407	77.6478	39.9946
ENSG00000020577	SAMD4A	0.891731	5.62046	13.1729	0.000284033	0.00603396	41.9237	34.8831	29.3529	39.5926	72.1891	54.1363	53.5935	66.7764	ENSG00000020577	SAMD4A	0.926721	5.60122	11.0548	0.000884594	0.0252828	41.9671	34.889	29.3745	39.5997	50.518	55.7111	69.6331	65.6091
ENSG00000119729	RHOQ	0.882626	6.28613	12.5094	0.000404902	0.00820162	65.5174	57.6395	43.4179	63.7384	104.493	109.626	74.6288	104.15	ENSG00000119729	RHOQ	1.04493	6.38008	13.4096	0.00025034	0.00898711	65.5852	57.6492	43.4498	63.7498	150.438	126.169	70.5811	87.5162
ENSG00000154589	LY96	0.851421	3.97371	8.89464	0.00286009	0.040288	13.9333	13.3244	10.2599	10.7315	14.4536	23.2468	22.118	16.4813	ENSG00000154589	LY96	1.23525	4.20397	13.3007	0.000265313	0.00936267	13.9477	13.3267	10.2675	10.7334	39.3579	24.6565	18.6148	15.2788
ENSG00000101846	STS	0.817577	5.90753	12.1496	0.000490991	0.00973784	40.1898	52.1001	49.1933	39.2674	64.5279	86.3793	79.0369	68.4014	ENSG00000101846	STS	1.03419	6.01137	13.9738	0.000185372	0.00714958	40.2314	52.1089	49.2295	39.2745	63.8356	107.443	80.0608	82.7977
ENSG00000107104	KANK1	0.75796	5.69979	10.2192	0.00138987	0.0230953	36.5362	45.2881	39.2052	45.2022	59.71	71.4122	58.3883	58.9614	ENSG00000107104	KANK1	1.08978	5.91878	16.2881	5.44e-05	0.00295518	36.574	45.2958	39.234	45.2103	69.6389	81.46	65.8412	99.7617
ENSG00000120306	CYSTM1	0.710729	5.31807	8.69363	0.00319325	0.0440896	33.8734	29.718	39.0013	25.8531	43.5978	53.579	50.1907	42.1705	ENSG00000120306	CYSTM1	0.874624	5.41626	10.0039	0.00156212	0.0387727	33.9084	29.723	39.03	25.8577	65.1005	60.9389	47.3988	38.4217
ENSG00000132475	H3F3B	-0.918635	7.85747	11.4467	0.000716225	0.0131795	284.115	292.838	330.152	300.725	196.032	147.84	178.026	124.345	ENSG00000132475	H3F3B	-0.902228	7.85215	9.67861	0.00186425	0.0441	284.409	292.888	330.395	300.779	180.868	150.046	134.268	173.46
ENSG00000152784	PRDM8	-0.98954	5.1636	8.96835	0.00274696	0.0392766	73.32	50.079	28.6055	44.0641	31.9085	22.2914	14.3844	20.7371	ENSG00000152784	PRDM8	-1.40702	5.05252	15.4681	8.39e-05	0.00402893	73.396	50.0875	28.6265	44.072	19.7905	18.2583	8.70414	21.0084
ENSG00000176105	YES1	-0.994234	7.51412	9.96429	0.00159605	0.0257835	216.988	205.556	387.295	183.004	133.005	102.063	140.983	92.1561	ENSG00000176105	YES1	-1.1766	7.46752	12.4492	0.000418167	0.013643	217.212	205.591	387.58	183.037	140.022	84.347	107.035	89.5384
ENSG00000019991	HGF	-1.03464	7.60988	12.2969	0.000453703	0.00906712	284.363	201.139	354.273	221.702	140.587	156.995	126.444	75.9069	ENSG00000019991	HGF	-2.01559	7.35589	21.3695	3.79e-06	0.000330217	284.657	201.173	354.534	221.742	143.444	48.2206	33.61	21.3454
ENSG00000156103	MMP16	-1.11531	6.82834	8.63254	0.00330211	0.045175	254.948	89.0792	228.3	64.6327	72.9789	58.8334	101.232	37.6053	ENSG00000156103	MMP16	-1.5928	6.69193	14.3471	0.000152012	0.00621429	255.212	89.0943	228.468	64.6443	42.8547	42.6026	79.6299	22.8059
ENSG00000103995	CEP152	-1.11766	3.40558	11.4852	0.000701521	0.0129317	11.1466	19.4627	16.8507	12.7639	5.29176	6.5282	7.96556	3.48197	ENSG00000103995	CEP152	-1.44064	3.31823	16.324	5.34e-05	0.00295152	11.1582	19.466	16.8631	12.7662	6.99365	3.82331	2.93011	4.26908
ENSG00000104885	DOT1L	-1.163	5.45426	18.067	2.13e-05	0.00060903	44.153	87.2826	48.3779	68.2912	21.7199	27.9439	25.366	26.3856	ENSG00000104885	DOT1L	-0.968853	5.53381	9.49887	0.00205598	0.0476073	44.1987	87.2974	48.4135	68.3034	22.9154	40.0278	25.423	32.6922
ENSG00000081059	TCF7	-1.20031	3.12975	8.60731	0.00334816	0.0456515	15.7911	10.8542	6.65876	16.6663	4.58093	3.82139	4.25345	6.11279	ENSG00000081059	TCF7	-1.42579	3.07435	12.4514	0.000417686	0.013643	15.8074	10.856	6.66366	16.6693	2.67842	5.07174	3.7919	4.38143
ENSG00000025770	NCAPH2	-1.22782	4.34181	17.9286	2.29e-05	0.000649649	19.4447	34.6585	35.6719	27.723	7.97713	15.0467	10.9043	9.51738	ENSG00000025770	NCAPH2	-1.16384	4.3773	14.0317	0.000179757	0.0070112	19.4648	34.6644	35.6982	27.7279	14.2105	12.0942	8.70414	12.2455
ENSG00000187514	PTMA	-1.24542	7.83133	15.682	7.49e-05	0.00185593	316.069	380.196	298.014	251.702	187.739	142.028	151.732	93.2394	ENSG00000187514	PTMA	-1.18317	7.88046	14.0376	0.000179189	0.0070112	316.396	380.26	298.233	251.747	220.97	134.752	137.284	144.025
ENSG00000092820	EZR	-1.27693	6.62497	9.12413	0.0025226	0.0369275	49.7263	242.685	135.282	142.761	21.7199	84.2298	61.0177	50.9915	ENSG00000092820	EZR	-1.43433	6.58718	11.2005	0.000817767	0.0239671	49.7778	242.726	135.381	142.787	28.1234	56.1793	38.1776	74.7089
ENSG00000122483	CCDC18	-1.30361	3.56283	17.5951	2.73e-05	0.000763767	13.8714	23.5049	16.579	15.3655	6.71343	7.08549	5.49082	4.64263	ENSG00000122483	CCDC18	-1.03302	3.63498	9.99497	0.00156968	0.0388427	13.8857	23.5089	16.5912	15.3683	7.81205	7.17847	5.86021	7.75176
ENSG00000187325	TAF9B	-1.37299	4.26308	13.6738	0.000217462	0.00478543	35.4834	20.4358	29.8285	27.8043	7.34528	5.1748	17.2458	8.89837	ENSG00000187325	TAF9B	-1.84346	4.16001	23.7803	1.08e-06	0.000128308	35.5202	20.4393	29.8505	27.8092	9.37447	3.43318	8.4456	6.51597
ENSG00000029993	HMGB3	-1.39168	4.61495	26.7509	2.31e-07	9.64e-06	34.3068	47.0098	34.5169	30.6497	12.4791	13.9321	13.147	8.66624	ENSG00000029993	HMGB3	-1.20586	4.67892	17.7839	2.47e-05	0.00157511	34.3424	47.0178	34.5422	30.6552	12.6481	14.9031	12.8408	16.5146
ENSG00000123136	DDX39A	-1.39686	5.16612	30.6961	3.02e-08	1.43e-06	36.9696	66.0234	54.1534	54.7955	15.6383	21.6545	20.5712	16.1718	ENSG00000123136	DDX39A	-1.0369	5.27855	13.7117	0.00021312	0.00798238	37.0079	66.0346	54.1932	54.8054	27.4538	25.7488	17.9254	25.9515
ENSG00000165379	LRFN5	-1.43017	3.32489	10.4993	0.00119422	0.0203622	27.2473	16.4684	5.70751	11.138	6.71343	5.41363	3.01608	3.01771	ENSG00000165379	LRFN5	-2.38784	3.14509	18.0922	2.1e-05	0.00138196	27.2755	16.4712	5.71171	11.14	1.71121	3.12107	0.258539	3.37033
ENSG00000119397	CNTRL	-1.4575	3.37103	21.2695	3.99e-06	0.000137647	11.0228	20.9598	15.7636	14.3086	4.265	5.73208	5.41349	4.02361	ENSG00000119397	CNTRL	-1.03657	3.4717	9.54946	0.00200008	0.046736	11.0342	20.9634	15.7752	14.3112	7.58885	6.86636	4.48134	6.29128
ENSG00000116962	NID1	-1.47362	7.08679	22.9596	1.65e-06	6.2e-05	174.321	195.226	275.116	150.484	62.7903	82.1598	98.4481	47.5869	ENSG00000116962	NID1	-1.02938	7.22852	10.7479	0.00104396	0.028578	174.501	195.259	275.318	150.511	91.1406	85.2833	107.466	118.86
ENSG00000146263	MMS22L	-1.57145	3.94086	25.4355	4.57e-07	1.84e-05	16.7199	31.5146	25.1402	21.1377	6.08158	8.35929	7.65621	4.95213	ENSG00000146263	MMS22L	-1.17829	4.04402	12.656	0.000374355	0.0124885	16.7373	31.5199	25.1587	21.1415	9.00246	8.89506	8.18706	9.8863
ENSG00000198830	HMGN2	-1.64299	6.10166	29.1501	6.7e-08	3e-06	53.8134	150.686	103.551	115.445	22.1148	36.9401	30.3155	35.284	ENSG00000198830	HMGN2	-1.18953	6.22564	13.2717	0.000269438	0.00938061	53.8692	150.712	103.627	115.465	43.2267	44.0852	29.3872	56.9585
ENSG00000105486	LIG1	-1.68582	4.36483	24.2652	8.39e-07	3.26e-05	16.8438	43.1173	35.604	34.1456	4.42297	12.4991	7.42421	9.51738	ENSG00000105486	LIG1	-1.3868	4.4507	15.268	9.33e-05	0.00437919	16.8612	43.1246	35.6302	34.1517	13.3921	8.739	6.80819	14.8294
ENSG00000054654	SYNE2	-1.68723	3.09175	14.4117	0.000146889	0.00336684	5.26368	20.4358	19.2289	8.2112	4.265	4.77673	3.09342	1.62492	ENSG00000054654	SYNE2	-1.68117	3.08934	12.0768	0.000510544	0.0161	5.26914	20.4393	19.243	8.21267	2.90162	2.57488	1.72359	6.29128
ENSG00000131351	HAUS8	-1.72319	2.50704	22.098	2.59e-06	9.34e-05	6.9976	11.1536	9.37662	7.39821	1.50065	2.54759	3.09342	2.08918	ENSG00000131351	HAUS8	-1.25831	2.61936	10.5336	0.00117221	0.0311839	7.00485	11.1555	9.38352	7.39954	5.05924	2.18475	2.24067	3.25798
ENSG00000167325	RRM1	-1.7429	6.6342	38.5007	5.47e-10	3.09e-08	119.888	201.139	161.373	138.29	29.5391	55.0121	47.7933	40.3135	ENSG00000167325	RRM1	-1.0945	6.80828	13.6204	0.000223741	0.00826088	120.012	201.173	161.492	138.314	93.5959	59.6905	47.8297	73.0238
ENSG00000119333	WDR34	-1.79751	4.89047	32.8329	1e-08	5.1e-07	23.2221	67.3708	47.087	50.6493	8.53	15.1263	13.0697	10.9875	ENSG00000119333	WDR34	-1.31145	5.01993	14.4312	0.000145374	0.00608166	23.2462	67.3822	47.1216	50.6584	18.4513	16.3076	11.5481	23.48
ENSG00000147536	GINS4	-1.82307	3.21449	31.149	2.39e-08	1.15e-06	11.5182	19.6872	14.6085	13.0891	3.71213	4.13984	3.63477	2.55344	ENSG00000147536	GINS4	-1.17222	3.35731	12.4913	0.000408847	0.013466	11.5301	19.6906	14.6193	13.0915	6.69605	5.46188	3.70572	5.72956
ENSG00000164087	POC1A	-1.84502	3.21329	25.4249	4.6e-07	1.84e-05	7.86456	24.2535	12.2983	15.2029	2.05352	5.25441	3.17076	2.86295	ENSG00000164087	POC1A	-1.22431	3.36142	10.4744	0.00121041	0.031873	7.87271	24.2576	12.3074	15.2056	6.47285	5.14977	3.27482	6.29128
ENSG00000138346	DNA2	-1.88707	2.47147	21.5424	3.46e-06	0.000120181	6.5022	9.2822	11.6189	7.56081	1.89556	1.99031	2.16539	2.0118	ENSG00000138346	DNA2	-1.3477	2.59122	11.168	0.000832202	0.0242531	6.50893	9.28377	11.6274	7.56216	4.16643	1.95067	2.15449	3.48267
ENSG00000186767	SPIN4	-2.3176	2.24456	30.5432	3.27e-08	1.54e-06	6.2545	10.405	6.59082	7.47951	1.10574	1.83108	1.39204	1.54754	ENSG00000186767	SPIN4	-1.6608	2.33167	18.1816	2.01e-05	0.001327	6.26097	10.4068	6.59567	7.48085	1.93441	1.87264	1.46505	2.80861
ENSG00000106462	EZH2	-2.32668	3.67011	41.4243	1.23e-10	7.67e-09	14.5525	31.4397	21.5391	18.5362	4.50195	4.21945	3.09342	2.63082	ENSG00000106462	EZH2	-1.49371	3.82349	14.6198	0.000131523	0.0055924	14.5676	31.445	21.5549	18.5395	11.0113	4.68161	3.10247	6.853
ENSG00000203760	CENPW	-2.3803	3.0708	38.0894	6.76e-10	3.74e-08	9.66041	18.0404	14.8803	14.2273	2.60639	2.46798	2.24273	1.77967	ENSG00000203760	CENPW	-1.81879	3.15963	24.3842	7.89e-07	0.000107729	9.67041	18.0435	14.8912	14.2299	3.34802	2.73094	2.93011	4.15674
ENSG00000165490	DDIAS	-2.41672	3.3221	39.2245	3.78e-10	2.23e-08	12.7567	24.4032	19.7045	11.3819	1.97454	4.69712	2.62941	1.08328	ENSG00000165490	DDIAS	-1.34421	3.53403	13.2118	0.000278194	0.00965306	12.7699	24.4073	19.719	11.3839	8.48166	4.68161	4.30898	5.39253
ENSG00000164611	PTTG1	-2.9294	5.16582	104.162	1.86e-24	2.38e-21	58.2721	69.9908	53.4739	75.2829	7.58223	9.47386	7.1922	4.56525	ENSG00000164611	PTTG1	-1.98003	5.31105	26.5668	2.55e-07	4.68e-05	58.3324	70.0026	53.5133	75.2964	27.9746	10.1435	5.60167	15.1665
ENSG00000176890	TYMS	-3.07142	5.69237	42.0496	8.9e-11	5.64e-09	39.9421	138.559	102.192	93.6565	2.92232	21.8138	6.80552	6.49968	ENSG00000176890	TYMS	-1.90171	5.89678	14.9162	0.000112392	0.00500457	39.9834	138.583	102.267	93.6732	50.0716	16.2296	4.13662	30.2206
ENSG00000101447	FAM83D	-4.04675	4.19727	53.3307	2.82e-13	2.58e-11	19.8162	59.2863	32.6143	26.2596	0.315926	5.33402	1.16003	0.619017	ENSG00000101447	FAM83D	-2.19966	4.38246	18.2639	1.92e-05	0.00127905	19.8367	59.2964	32.6383	26.2643	11.6809	5.30582	0.861796	9.43692
ENSG00000179750	APOBEC3B	-5.09702	2.10281	91.4601	1.14e-21	6.61e-19	5.20176	5.91366	9.37662	11.3006	0	0.875735	0.309342	0.0773771	ENSG00000179750	APOBEC3B	-1.93865	2.31805	13.7866	0.000204791	0.00772674	5.20715	5.91466	9.38352	11.3026	2.90162	0.312107	0.947975	2.47157
