# Supplementary material for: Premature cell senescence promotes vascular smooth muscle cell phenotypic modulation and resistance to re-differentiation
Source: Cardiovasc Res. 2025 Jun 10;121(9):1448–63. doi: 10.1093/cvr/cvaf102 (PMC12352304; doi:10.1093/cvr/cvaf102)
Supplement: cvaf102_Supplementary_Data [file cvaf102_supplementary_data.zip › Supplementary Table 6 Cluster markers - HFD VSMCs.xlsx]

## Sheet: Supplementary Table 4 Cluster m
gene	p_val	avg_log2FC	pct.1	pct.2	p_val_adj	cluster
Tpm2	1.67e-100	1.05288	1	0.939	5.3e-96	0
Acta2	2.62e-92	1.02134	1	0.984	8.33e-88	0
Rgs5	9.47e-27	1.01876	0.698	0.457	3.01e-22	0
Myl9	8.91e-99	1.01186	1	0.889	2.83e-94	0
Sh3bgr	4.8e-97	0.99779	0.995	0.688	1.53e-92	0
Tmsb4x	1.13e-99	0.993828	1	0.996	3.6e-95	0
Csrp2	1.09e-75	0.980556	1	0.959	3.46e-71	0
Cnn1	4.49e-92	0.959046	1	0.778	1.43e-87	0
Tagln	6.09e-87	0.954889	1	0.956	1.93e-82	0
Fbxl22	1.02e-66	0.937456	0.94	0.569	3.24e-62	0
Ppp1r14a	1.21e-75	0.8952	0.995	0.802	3.85e-71	0
Ramp1	2.12e-79	0.852237	0.992	0.769	6.73e-75	0
Csrp1	1.08e-72	0.846206	1	0.931	3.43e-68	0
Dstn	7.87e-85	0.834959	1	0.988	2.5e-80	0
Ptprz1	9.42e-69	0.822769	0.887	0.459	2.99e-64	0
Myh11	4.79e-59	0.809689	1	0.869	1.52e-54	0
Ccdc3	1.18e-55	0.80681	0.915	0.639	3.75e-51	0
Myl6	2.54e-82	0.780421	1	0.994	8.08e-78	0
Msrb1	5.16e-71	0.778466	0.982	0.759	1.64e-66	0
Mylk4	5.2e-54	0.770467	0.862	0.462	1.65e-49	0
Lmcd1	2.62e-44	0.767147	0.987	0.846	8.32e-40	0
Cald1	7.06e-73	0.761914	0.997	0.987	2.24e-68	0
Tpm1	5.24e-64	0.749101	1	0.97	1.67e-59	0
Pdlim3	2.32e-72	0.725338	0.997	0.752	7.37e-68	0
E030013I19Rik	1.38e-56	0.722017	0.905	0.546	4.4e-52	0
Lmod1	1.26e-65	0.71402	1	0.897	3.99e-61	0
Sost	6.09e-46	0.709005	0.967	0.624	1.94e-41	0
Wnt16	1.89e-61	0.708525	0.761	0.347	6e-57	0
Flna	1.05e-64	0.704006	1	0.968	3.35e-60	0
1190005I06Rik	2.47e-70	0.703278	0.952	0.603	7.85e-66	0
Vim	1.8e-63	0.693781	1	0.994	5.71e-59	0
Rock1	1.39e-57	0.661686	0.995	0.98	4.42e-53	0
Dmpk	1.1e-60	0.660286	0.98	0.766	3.5e-56	0
Tafa1	1.67e-42	0.626969	0.631	0.276	5.31e-38	0
Mfap4	2.89e-22	0.606512	0.93	0.723	9.18e-18	0
Actn1	3.81e-62	0.601447	1	0.977	1.21e-57	0
Synpo2	2.65e-46	0.600926	0.99	0.857	8.41e-42	0
Wtip	7.29e-50	0.600744	0.972	0.835	2.32e-45	0
Mcam	4.08e-47	0.596072	0.96	0.756	1.3e-42	0
Ptgis	4.26e-65	0.591951	1	0.97	1.35e-60	0
Bnip2	8.47e-61	0.587944	0.992	0.909	2.69e-56	0
Ccdc107	1.94e-56	0.587096	0.94	0.729	6.17e-52	0
Tspan2	7.92e-55	0.582457	0.95	0.755	2.51e-50	0
Fmo2	8.35e-32	0.5811	0.985	0.817	2.65e-27	0
Bcam	5.36e-52	0.581042	0.952	0.699	1.7e-47	0
Rbp4	1.28e-27	0.5797	0.854	0.587	4.06e-23	0
Fblim1	3.46e-46	0.578986	0.992	0.889	1.1e-41	0
Des	1.8e-07	0.568799	0.254	0.153	0.00570403	0
Tnnt2	6.29e-08	0.560057	0.219	0.121	0.00199889	0
Lgals1	1.41e-48	0.557031	1	0.962	4.47e-44	0
Efhd1	7.4e-55	0.556958	0.952	0.642	2.35e-50	0
Nexn	2.35e-41	0.55662	0.995	0.871	7.47e-37	0
Postn	3.06e-37	0.55585	0.985	0.873	9.72e-33	0
Zyx	3.88e-50	0.551098	0.995	0.857	1.23e-45	0
Sgcg	1.24e-48	0.54583	0.962	0.662	3.92e-44	0
Susd5	3.49e-41	0.545675	0.982	0.841	1.11e-36	0
Hcfc1r1	1.47e-50	0.545624	0.99	0.892	4.68e-46	0
Optc	9.12e-54	0.545551	0.829	0.439	2.9e-49	0
Ppia	1.51e-68	0.538062	0.997	0.976	4.8e-64	0
Ndufa4	1e-58	0.534543	0.992	0.91	3.18e-54	0
Lims2	3.83e-47	0.533458	0.967	0.722	1.22e-42	0
Kcnmb1	7.82e-45	0.533455	0.952	0.669	2.48e-40	0
Sh3bgrl	2.47e-48	0.527487	0.995	0.946	7.86e-44	0
Itga8	2.13e-35	0.525177	1	0.888	6.76e-31	0
Pbxip1	6.24e-41	0.523529	0.99	0.92	1.98e-36	0
Ndufa11	8.53e-52	0.522142	0.982	0.854	2.71e-47	0
Rassf3	4.8e-46	0.514731	0.96	0.766	1.52e-41	0
Actg2	1.5e-19	0.513354	0.759	0.524	4.76e-15	0
Cox7c	4.07e-60	0.510386	0.997	0.926	1.29e-55	0
Slc22a1	7.24e-54	0.506578	0.513	0.17	2.3e-49	0
Net1	1.92e-32	0.506322	0.884	0.622	6.09e-28	0
Map1b	4.39e-34	0.506051	0.997	0.921	1.39e-29	0
Rarres2	4.9e-39	0.502179	0.995	0.889	1.56e-34	0
Sparcl1	7.92e-65	1.27173	0.943	0.585	2.52e-60	1
Ckb	4.34e-64	1.13406	0.983	0.842	1.38e-59	1
Acta2	1.82e-71	1.02301	0.997	0.985	5.79e-67	1
Tppp3	2.12e-76	0.98426	0.856	0.404	6.75e-72	1
Crip1	1.7e-61	0.973771	0.993	0.948	5.4e-57	1
Gstm1	3e-68	0.952813	0.983	0.866	9.53e-64	1
Dstn	1.27e-81	0.910204	1	0.988	4.02e-77	1
Myl9	1.02e-56	0.882385	0.993	0.895	3.23e-52	1
Ppp1r14a	6.23e-52	0.87591	0.98	0.813	1.98e-47	1
Myl6	6.49e-79	0.873611	1	0.994	2.06e-74	1
Tagln	2.64e-62	0.866608	1	0.958	8.39e-58	1
Sost	1.45e-48	0.858143	0.987	0.637	4.61e-44	1
Tpm2	3.9e-58	0.857822	0.997	0.942	1.24e-53	1
Actg2	2.67e-36	0.805871	0.836	0.525	8.49e-32	1
Vim	2.79e-64	0.785262	1	0.994	8.86e-60	1
Ogn	7.42e-40	0.747811	0.97	0.832	2.36e-35	1
Id1	3.09e-32	0.747391	0.903	0.753	9.83e-28	1
Npy1r	1.77e-52	0.746798	0.879	0.499	5.61e-48	1
Cpe	4.41e-69	0.736415	1	0.974	1.4e-64	1
Fabp4	1.48e-37	0.708928	0.926	0.671	4.71e-33	1
Ramp1	4.44e-44	0.701838	0.973	0.782	1.41e-39	1
Csrp2	3.93e-39	0.679364	1	0.961	1.25e-34	1
Cnn1	3.39e-40	0.67462	0.987	0.79	1.08e-35	1
Ccn3	7.21e-38	0.663005	0.973	0.808	2.29e-33	1
Sh3bgr	2.08e-40	0.659925	0.97	0.706	6.59e-36	1
Cav1	6.44e-42	0.658453	0.963	0.831	2.05e-37	1
Tmsb4x	1.86e-36	0.65686	1	0.996	5.92e-32	1
Pbxip1	4.75e-43	0.648328	0.97	0.926	1.51e-38	1
Hspb6	1.45e-36	0.64515	0.896	0.679	4.61e-32	1
S100a6	3.03e-44	0.638545	1	0.98	9.62e-40	1
Pcp4l1	7.35e-44	0.629074	0.893	0.555	2.33e-39	1
Btg2	9.35e-33	0.62818	0.983	0.904	2.97e-28	1
Aldh2	1.7e-58	0.625865	0.997	0.942	5.41e-54	1
Tpm1	2.47e-38	0.618666	0.997	0.971	7.84e-34	1
Tcap	1.74e-33	0.61787	0.775	0.429	5.54e-29	1
Myh11	5.32e-31	0.613136	0.99	0.877	1.69e-26	1
Tle5	2.68e-52	0.611433	0.987	0.912	8.5e-48	1
Mustn1	1.39e-22	0.610803	0.953	0.857	4.43e-18	1
Cped1	5.81e-43	0.608478	0.993	0.965	1.85e-38	1
Map1lc3a	4.48e-49	0.596441	0.987	0.91	1.42e-44	1
Id2	2.04e-26	0.595737	0.94	0.851	6.47e-22	1
Hcfc1r1	3.07e-40	0.59102	0.973	0.899	9.76e-36	1
Csrp1	5.09e-31	0.587935	0.993	0.935	1.62e-26	1
Lmod1	2.26e-33	0.582694	0.977	0.905	7.17e-29	1
Flna	1.61e-34	0.579716	0.997	0.97	5.13e-30	1
Fbxl22	1e-24	0.572896	0.876	0.595	3.19e-20	1
Rgs4	1.56e-32	0.572423	0.836	0.564	4.97e-28	1
Mylk	3.49e-33	0.566256	0.983	0.923	1.11e-28	1
Tes	2.25e-33	0.565085	0.842	0.559	7.14e-29	1
Cox4i1	5.53e-53	0.55306	0.993	0.937	1.76e-48	1
Pfn1	3.28e-36	0.547876	0.987	0.921	1.04e-31	1
1190005I06Rik	9.53e-33	0.547626	0.883	0.629	3.03e-28	1
Cavin1	1.18e-42	0.546417	0.993	0.943	3.76e-38	1
Gstm2	3.03e-32	0.546269	0.893	0.735	9.62e-28	1
Filip1l	4.04e-28	0.542496	0.993	0.971	1.28e-23	1
Gadd45g	1.2e-15	0.542246	0.95	0.854	3.81e-11	1
Rrad	6.69e-28	0.540477	0.913	0.718	2.12e-23	1
Wfdc1	2.88e-37	0.538191	0.919	0.72	9.14e-33	1
Pdlim3	2.56e-33	0.53607	0.963	0.768	8.13e-29	1
Cdh6	4.88e-39	0.535547	0.815	0.47	1.55e-34	1
Naca	1.64e-47	0.534534	0.983	0.954	5.2e-43	1
Pkdcc	2.39e-27	0.529727	0.859	0.716	7.6e-23	1
Tinagl1	4.8e-27	0.526339	0.879	0.639	1.52e-22	1
Map1b	7.89e-29	0.524968	0.977	0.928	2.51e-24	1
Msrb1	2.66e-24	0.524817	0.923	0.778	8.45e-20	1
Ybx1	3.99e-51	0.524794	0.993	0.952	1.27e-46	1
Selenow	2.47e-41	0.524128	0.983	0.932	7.83e-37	1
Rpl14	4.01e-53	0.523867	1	0.947	1.27e-48	1
Cox6c	6.92e-46	0.523454	0.993	0.939	2.2e-41	1
Rps21	2.62e-56	0.518288	1	0.974	8.33e-52	1
Dpp10	2.07e-39	0.517513	0.292	0.061	6.57e-35	1
Sgcg	3.73e-32	0.515888	0.933	0.68	1.18e-27	1
Rps23	8.28e-55	0.513015	1	0.97	2.63e-50	1
Slc25a4	2.52e-44	0.507239	0.993	0.96	8.02e-40	1
Ecm2	1.62e-31	0.506852	0.96	0.823	5.13e-27	1
Pfdn5	2.37e-45	0.505862	0.993	0.921	7.53e-41	1
Adcy5	1.53e-31	0.503532	0.95	0.824	4.86e-27	1
Ccn1	4.65e-15	0.503461	0.956	0.914	1.48e-10	1
Ndufb9	1.84e-41	0.502065	0.983	0.89	5.84e-37	1
Timp1	8.09e-111	2.56147	0.969	0.561	2.57e-106	2
Spp1	1.43e-41	2.42483	0.817	0.542	4.55e-37	2
Thbs1	8.58e-82	2.39428	0.734	0.245	2.73e-77	2
Col1a1	8.18e-83	2.21326	0.986	0.979	2.6e-78	2
Fn1	1.53e-114	2.20108	1	0.962	4.85e-110	2
Lum	1.87e-95	2.17202	0.983	0.61	5.95e-91	2
Ltbp2	1.23e-110	2.14345	0.938	0.464	3.92e-106	2
Prg4	3.77e-39	2.07227	0.543	0.214	1.2e-34	2
Tnfrsf11b	5.81e-76	2.06788	0.886	0.464	1.85e-71	2
Dcn	3.5e-78	1.78178	0.979	0.73	1.11e-73	2
Vcam1	2.41e-73	1.77742	0.976	0.605	7.66e-69	2
Col3a1	2.59e-62	1.77007	1	0.986	8.24e-58	2
Col1a2	3.21e-81	1.70943	1	0.987	1.02e-76	2
Col8a1	4.62e-95	1.70582	0.709	0.198	1.47e-90	2
Ly6a	6.64e-100	1.65769	0.675	0.159	2.11e-95	2
Fbln2	8.41e-116	1.58716	0.785	0.218	2.67e-111	2
Col5a2	4.39e-91	1.52071	0.997	0.925	1.4e-86	2
Gm23935	5.23e-15	1.50631	0.976	0.947	1.66e-10	2
Fxyd5	1.35e-94	1.50373	0.931	0.543	4.28e-90	2
Col6a3	1.08e-54	1.48475	0.952	0.837	3.42e-50	2
Grin2a	4.69e-105	1.44785	0.581	0.097	1.49e-100	2
Slurp1	3.29e-69	1.44767	0.246	0.018	1.05e-64	2
Ecrg4	2.36e-28	1.40022	0.709	0.415	7.5e-24	2
Mmp14	3.16e-86	1.39772	0.952	0.668	1e-81	2
Mmp2	8.82e-107	1.38164	0.907	0.316	2.8e-102	2
S100a10	1.55e-49	1.36896	0.931	0.796	4.93e-45	2
Lgals3	2.74e-47	1.35142	0.855	0.582	8.69e-43	2
Comp	5.59e-10	1.30807	0.481	0.298	1.78e-05	2
Tnc	4.7e-58	1.25079	0.841	0.431	1.49e-53	2
Slc7a2	2.91e-62	1.24702	0.886	0.469	9.25e-58	2
Tmsb10	2.72e-40	1.23232	0.941	0.848	8.65e-36	2
Slco2a1	1.18e-105	1.2265	0.727	0.18	3.75e-101	2
Cd44	2.14e-76	1.22557	0.886	0.52	6.79e-72	2
Runx1	2.58e-81	1.20317	0.913	0.39	8.18e-77	2
Emp1	2.99e-92	1.18846	0.91	0.378	9.49e-88	2
Anxa8	3.65e-102	1.18567	0.651	0.138	1.16e-97	2
Ank	1.37e-44	1.1729	0.896	0.702	4.36e-40	2
Col5a1	2.73e-54	1.16997	0.965	0.866	8.67e-50	2
Trps1	3.72e-46	1.1621	0.952	0.708	1.18e-41	2
Dclk1	8.15e-84	1.15356	0.813	0.296	2.59e-79	2
S100a4	6.53e-41	1.15022	0.958	0.869	2.07e-36	2
Cxcl2	2.34e-14	1.12718	0.353	0.173	7.42e-10	2
Pcolce	4.4e-80	1.11209	0.869	0.41	1.4e-75	2
Col12a1	2.01e-68	1.10414	0.651	0.206	6.38e-64	2
Col6a1	3.78e-48	1.0837	0.969	0.907	1.2e-43	2
Crispld1	1.19e-41	1.0613	0.799	0.46	3.78e-37	2
Sdc1	1.18e-106	1.04058	0.872	0.329	3.76e-102	2
Pdgfc	9.84e-64	1.03067	0.913	0.54	3.13e-59	2
Crlf1	4.34e-56	1.02156	0.782	0.378	1.38e-51	2
Mgp	4.06e-20	1.01079	0.993	0.999	1.29e-15	2
Ppic	7.11e-67	1.00785	0.952	0.73	2.26e-62	2
Csmd1	9.16e-51	0.992114	0.277	0.041	2.91e-46	2
C3	2.84e-46	0.971965	0.82	0.423	9.02e-42	2
Npc2	1.34e-52	0.958366	0.952	0.84	4.25e-48	2
Anxa2	1.63e-36	0.954717	0.962	0.93	5.17e-32	2
Lcn2	5.34e-37	0.949271	0.619	0.26	1.7e-32	2
Anxa1	1.57e-46	0.934764	0.969	0.929	4.99e-42	2
Col6a2	1.67e-31	0.923683	0.941	0.906	5.31e-27	2
Cemip	9.83e-59	0.914224	0.401	0.08	3.12e-54	2
Nupr1	2.55e-17	0.911689	0.997	0.981	8.09e-13	2
Fstl1	5.89e-31	0.898147	0.972	0.971	1.87e-26	2
Ppp1r14b	1.83e-39	0.893928	0.882	0.718	5.83e-35	2
Lmo4	1.48e-49	0.892564	0.969	0.827	4.69e-45	2
Timp2	8.8e-65	0.880626	0.993	0.971	2.8e-60	2
Ftl1	5.75e-52	0.876624	0.986	0.959	1.83e-47	2
Fbn1	2.73e-37	0.873946	0.955	0.929	8.69e-33	2
Fndc1	8.22e-86	0.869974	0.439	0.063	2.61e-81	2
Cdk14	7.75e-68	0.855262	0.799	0.325	2.46e-63	2
Sparc	1.37e-67	0.855101	1	0.992	4.36e-63	2
Serpinh1	3.72e-38	0.853714	0.986	0.962	1.18e-33	2
Phlda3	6.93e-48	0.847167	0.889	0.589	2.2e-43	2
Cx3cl1	4.3e-62	0.836189	0.824	0.376	1.37e-57	2
Lars2	3.74e-09	0.83328	0.99	0.955	0.000118666	2
Tpm4	4.64e-36	0.831972	0.955	0.89	1.47e-31	2
Myo10	2.33e-46	0.825313	0.792	0.424	7.42e-42	2
Cthrc1	9.99e-62	0.817401	0.287	0.035	3.17e-57	2
Scara3	5.27e-38	0.814328	0.91	0.669	1.67e-33	2
Capg	2.85e-76	0.809369	0.865	0.451	9.05e-72	2
Tulp4	2.54e-54	0.80413	0.962	0.78	8.07e-50	2
Ly6c1	1.85e-108	0.790957	0.554	0.081	5.88e-104	2
Dap	6.04e-60	0.790609	0.948	0.829	1.92e-55	2
Ccl2	4.93e-16	0.770996	0.239	0.087	1.57e-11	2
Ccn5	5.39e-11	0.768309	0.671	0.5	1.71e-06	2
Atp2b1	1.19e-56	0.767082	0.976	0.809	3.79e-52	2
Ttc9	1.15e-145	0.762388	0.599	0.068	3.67e-141	2
Col14a1	4.08e-20	0.75578	0.765	0.518	1.3e-15	2
Ppp3ca	7.89e-36	0.752631	0.976	0.774	2.51e-31	2
Aqp1	2.02e-21	0.748458	0.779	0.613	6.41e-17	2
Bicc1	3.86e-72	0.738831	0.709	0.224	1.23e-67	2
Nbl1	7.9e-33	0.735967	0.889	0.703	2.51e-28	2
Marcks	6.91e-70	0.735938	0.744	0.274	2.2e-65	2
Prkca	1.65e-40	0.728536	0.851	0.52	5.24e-36	2
Flnb	1.29e-28	0.720035	0.896	0.705	4.1e-24	2
Nav1	5.71e-44	0.717981	0.896	0.631	1.81e-39	2
Tln2	1.25e-60	0.716655	0.761	0.324	3.98e-56	2
Cd34	3.43e-69	0.707924	0.661	0.201	1.09e-64	2
Kif26b	7.56e-14	0.704592	0.498	0.303	2.4e-09	2
Tgfbi	5.28e-80	0.702603	0.54	0.107	1.68e-75	2
Myh9	5.25e-39	0.702104	0.976	0.887	1.67e-34	2
Hgf	2.31e-68	0.698067	0.599	0.162	7.35e-64	2
Gda	1.36e-113	0.694148	0.599	0.088	4.31e-109	2
Peak1	2.29e-37	0.686304	0.924	0.717	7.26e-33	2
Tmem176a	1.3e-47	0.685055	0.848	0.45	4.13e-43	2
Frzb	1.4e-29	0.682509	0.893	0.631	4.46e-25	2
Fmod	1.76e-29	0.678289	0.453	0.168	5.58e-25	2
Mxra8	4.28e-27	0.671941	0.948	0.886	1.36e-22	2
Hp	1.21e-15	0.669956	0.315	0.134	3.83e-11	2
Ctsk	8.54e-24	0.661569	0.561	0.32	2.71e-19	2
Cxcl1	9.21e-10	0.657356	0.578	0.401	2.93e-05	2
Ccnd1	7.49e-78	0.650297	0.398	0.056	2.38e-73	2
Clca3a2	2.73e-68	0.649931	0.232	0.015	8.66e-64	2
Nme1	9.28e-32	0.649346	0.824	0.701	2.95e-27	2
Lman1	7.26e-44	0.648961	0.924	0.829	2.31e-39	2
Sh3bgrl3	1.02e-32	0.646416	0.931	0.823	3.26e-28	2
Clu	1.11e-10	0.645446	0.983	0.961	3.52e-06	2
Anxa5	4.03e-34	0.642556	0.976	0.953	1.28e-29	2
Lox	2.72e-14	0.638551	0.907	0.849	8.65e-10	2
Hsp90b1	1.37e-35	0.638137	0.983	0.954	4.35e-31	2
Ereg	6.65e-24	0.637502	0.543	0.271	2.11e-19	2
Atox1	1.12e-36	0.635113	0.91	0.848	3.57e-32	2
Raph1	5.39e-32	0.634318	0.882	0.597	1.71e-27	2
Itpripl2	2.46e-43	0.634009	0.934	0.742	7.8e-39	2
Emp3	5.54e-27	0.631026	0.958	0.947	1.76e-22	2
Serpine2	1.89e-14	0.630609	0.972	0.977	6.01e-10	2
Gja1	1.51e-20	0.628852	0.834	0.661	4.79e-16	2
AI506816	2.47e-50	0.628423	0.81	0.437	7.84e-46	2
Apbb2	9.14e-32	0.626043	0.844	0.564	2.9e-27	2
Loxl2	2.32e-35	0.623938	0.637	0.311	7.37e-31	2
Sele	9.24e-42	0.622051	0.204	0.025	2.94e-37	2
Ly6e	1.46e-69	0.621046	0.685	0.198	4.65e-65	2
Sulf1	1.09e-25	0.613493	0.972	0.929	3.46e-21	2
Fat1	7.35e-27	0.612743	0.983	0.939	2.34e-22	2
Serpina3n	2.54e-19	0.607659	0.661	0.366	8.07e-15	2
Glis3	6.45e-36	0.603718	0.671	0.299	2.05e-31	2
Jam2	1.01e-73	0.602876	0.63	0.181	3.21e-69	2
Arf5	2.05e-43	0.602516	0.913	0.801	6.5e-39	2
Sox6	8.01e-13	0.598597	0.74	0.581	2.54e-08	2
Tcf4	2.77e-25	0.598048	0.969	0.852	8.81e-21	2
Elmo1	1.26e-28	0.594505	0.702	0.39	4.02e-24	2
Plec	2.59e-21	0.590432	0.92	0.84	8.22e-17	2
Ecm1	4.49e-11	0.590115	0.976	0.946	1.43e-06	2
Cd109	2.93e-40	0.589673	0.886	0.566	9.32e-36	2
Uqcc2	1.33e-25	0.589379	0.862	0.793	4.23e-21	2
B2m	1.46e-10	0.587384	0.962	0.957	4.64e-06	2
Farp1	1.65e-55	0.585893	0.824	0.361	5.23e-51	2
Sec61b	5.32e-22	0.584352	0.91	0.882	1.69e-17	2
Fkbp10	1.52e-35	0.579938	0.879	0.68	4.84e-31	2
Smc4	1.12e-35	0.578867	0.806	0.46	3.56e-31	2
Fst	3.63e-55	0.575167	0.502	0.133	1.15e-50	2
Tgfb1	2.45e-39	0.574925	0.896	0.617	7.79e-35	2
Creb3l1	3.41e-36	0.574917	0.855	0.553	1.08e-31	2
Zbtb7c	4.71e-62	0.574836	0.751	0.273	1.5e-57	2
Cd47	1.14e-32	0.573342	0.958	0.893	3.62e-28	2
Dpt	3.55e-39	0.570269	0.46	0.148	1.13e-34	2
Acan	1.74e-27	0.568613	0.651	0.342	5.52e-23	2
Rcn1	1.35e-42	0.568254	0.9	0.612	4.29e-38	2
Enpp1	8.88e-25	0.568066	0.702	0.41	2.82e-20	2
Alcam	4.69e-07	0.567022	0.82	0.832	0.0148991	2
Hexa	6.62e-36	0.567006	0.917	0.754	2.1e-31	2
Ackr3	1.34e-43	0.56601	0.685	0.277	4.27e-39	2
Hs6st2	2.67e-29	0.564735	0.443	0.171	8.48e-25	2
Thbs2	1.17e-17	0.562434	0.72	0.526	3.71e-13	2
Pde1a	7.57e-22	0.562356	0.837	0.637	2.41e-17	2
Rbms1	1.2e-37	0.554983	0.958	0.804	3.81e-33	2
Ildr2	1.07e-76	0.554389	0.633	0.161	3.41e-72	2
Bok	2.06e-71	0.551266	0.557	0.136	6.53e-67	2
Rai14	1.93e-82	0.546258	0.567	0.123	6.12e-78	2
Plod2	9.76e-24	0.545477	0.941	0.828	3.1e-19	2
Smoc2	2.43e-19	0.545352	0.536	0.282	7.71e-15	2
Tmem176b	1.3e-33	0.54223	0.882	0.535	4.13e-29	2
Tns3	9.31e-25	0.5421	0.817	0.556	2.96e-20	2
Matn2	1.24e-53	0.537708	0.761	0.322	3.93e-49	2
1110008P14Rik	1.07e-19	0.533243	0.827	0.687	3.39e-15	2
Pcolce2	1.57e-37	0.533165	0.775	0.395	4.97e-33	2
Eln	1.42e-06	0.531317	0.865	0.94	0.0450877	2
Loxl3	1.41e-30	0.529555	0.775	0.503	4.47e-26	2
Gpr176	1.35e-86	0.529205	0.491	0.082	4.3e-82	2
Tpm3	5.76e-38	0.529183	0.934	0.838	1.83e-33	2
Robo1	1.2e-57	0.52796	0.533	0.145	3.82e-53	2
Fkbp11	1.23e-51	0.527415	0.599	0.21	3.9e-47	2
Lrp1	2.13e-24	0.526359	0.976	0.971	6.77e-20	2
Sdc3	8.01e-49	0.52611	0.851	0.403	2.54e-44	2
Setbp1	5.86e-15	0.524997	0.952	0.903	1.86e-10	2
Snd1	1.4e-29	0.522457	0.91	0.75	4.45e-25	2
Unc5b	4.4e-43	0.521286	0.675	0.31	1.4e-38	2
P4hb	9.81e-33	0.519146	0.965	0.934	3.12e-28	2
Selp	4.33e-51	0.519054	0.298	0.047	1.37e-46	2
Map4k4	1.97e-16	0.517668	0.965	0.886	6.24e-12	2
Ckap4	1.88e-22	0.516664	0.9	0.784	5.98e-18	2
Adamts2	3.49e-22	0.514164	0.913	0.727	1.11e-17	2
Nid1	6.93e-41	0.514044	0.657	0.294	2.2e-36	2
Rrbp1	1.7e-35	0.513115	1	0.99	5.41e-31	2
Cdh11	2.73e-38	0.512329	0.557	0.209	8.67e-34	2
AA467197	3.13e-139	0.511596	0.384	0.015	9.95e-135	2
Gdf10	2.72e-14	0.508879	0.45	0.232	8.65e-10	2
Sox5	1.6e-14	0.508579	0.869	0.741	5.07e-10	2
Slc29a1	3.07e-24	0.507823	0.924	0.779	9.76e-20	2
Nav3	5.89e-43	0.506351	0.606	0.226	1.87e-38	2
Ptn	1.47e-49	0.504469	0.235	0.028	4.66e-45	2
Ass1	2.33e-86	0.503581	0.516	0.093	7.39e-82	2
Crabp2	1.2e-83	0.502974	0.246	0.011	3.82e-79	2
9930111J21Rik2	1.17e-52	0.50043	0.647	0.229	3.71e-48	2
Tubb5	2.3e-10	0.500411	0.903	0.855	7.31e-06	2
Mt1	2.01e-35	1.71932	0.989	0.95	6.39e-31	3
Mt2	4.51e-35	1.50991	0.9	0.743	1.43e-30	3
Itih4	4.58e-55	1.50792	0.948	0.727	1.46e-50	3
Ifi27l2a	1.9e-10	1.22992	0.356	0.196	6.02e-06	3
Serpina3n	6.01e-40	1.1885	0.73	0.36	1.91e-35	3
Abi1	9.55e-40	1.1813	0.967	0.869	3.03e-35	3
Fgl2	4.06e-35	1.09482	0.97	0.818	1.29e-30	3
Wnt16	3.99e-38	1.06625	0.707	0.379	1.27e-33	3
Clu	2.99e-56	1.05738	0.993	0.96	9.49e-52	3
Gm12840	1.2e-43	0.997201	0.859	0.569	3.8e-39	3
Ifitm3	1.49e-44	0.876008	0.993	0.925	4.73e-40	3
Vcam1	7.26e-30	0.798994	0.919	0.615	2.3e-25	3
Fth1	6.73e-40	0.792533	1	0.997	2.14e-35	3
Cxcl12	1.08e-39	0.761859	0.874	0.56	3.44e-35	3
Tmem176b	6.59e-44	0.749253	0.904	0.535	2.09e-39	3
Sncg	1.06e-20	0.72602	0.837	0.597	3.38e-16	3
Ctsb	4.5e-55	0.693626	0.996	0.966	1.43e-50	3
Olfr1033	1.81e-16	0.681075	0.985	0.818	5.74e-12	3
Ctsl	9.92e-30	0.66896	0.996	0.952	3.15e-25	3
C4b	5.6e-35	0.667096	0.778	0.415	1.78e-30	3
Tm4sf1	2.57e-35	0.650339	0.996	0.978	8.16e-31	3
2210407C18Rik	2.52e-12	0.649002	0.533	0.342	8.02e-08	3
Crispld2	1.74e-21	0.644211	0.848	0.608	5.53e-17	3
Ccn5	1.66e-22	0.63108	0.759	0.49	5.27e-18	3
Net1	4.63e-30	0.617793	0.896	0.636	1.47e-25	3
Gas6	7.08e-33	0.611211	0.981	0.94	2.25e-28	3
Cebpd	8.89e-13	0.592888	0.833	0.69	2.83e-08	3
Mustn1	7.01e-12	0.587755	0.959	0.858	2.23e-07	3
Sulf2	1.87e-31	0.585373	0.974	0.816	5.95e-27	3
Cbr2	5.37e-27	0.583262	0.944	0.732	1.71e-22	3
Cd74	4.43e-18	0.571414	0.281	0.104	1.41e-13	3
Lox	7.72e-26	0.562173	0.959	0.843	2.45e-21	3
Aebp1	1.4e-30	0.548504	1	0.981	4.45e-26	3
Pi15	9.39e-15	0.542185	0.974	0.888	2.98e-10	3
Sod3	7.95e-28	0.541635	1	0.961	2.53e-23	3
Htra3	1.33e-25	0.53417	0.9	0.774	4.22e-21	3
Igfbp7	1.3e-29	0.520364	1	0.996	4.14e-25	3
Mgst1	2.89e-29	0.519308	0.826	0.537	9.19e-25	3
C3	1.84e-63	2.44387	0.87	0.434	5.83e-59	4
Lcn2	1.01e-68	2.3749	0.775	0.26	3.2e-64	4
Cp	8.71e-104	2.35241	0.965	0.381	2.77e-99	4
Lum	1.29e-77	2.30542	0.99	0.624	4.1e-73	4
Serpina3n	1.07e-51	2.00256	0.8	0.365	3.4e-47	4
Mt2	1.08e-35	1.89612	0.95	0.744	3.43e-31	4
Cxcl2	5.9e-17	1.82328	0.395	0.177	1.87e-12	4
Cxcl1	5.81e-19	1.79306	0.65	0.401	1.85e-14	4
Abi3bp	3.14e-60	1.7803	0.955	0.788	9.98e-56	4
Vcam1	1.34e-58	1.77178	0.97	0.62	4.24e-54	4
Cxcl12	1.74e-59	1.76392	0.935	0.564	5.53e-55	4
Mt1	2.8e-36	1.74237	0.995	0.95	8.89e-32	4
Saa3	1.97e-10	1.727	0.18	0.063	6.27e-06	4
Dcn	5.34e-59	1.63661	0.995	0.738	1.7e-54	4
Gas6	3.14e-59	1.54028	1	0.939	9.96e-55	4
C4b	2.27e-53	1.53549	0.855	0.419	7.21e-49	4
Fbln1	1.41e-63	1.47683	0.7	0.209	4.49e-59	4
Timp1	2.49e-32	1.47472	0.895	0.584	7.92e-28	4
Sfrp2	2.43e-22	1.44733	0.785	0.593	7.7e-18	4
Ly6a	3.53e-41	1.38891	0.575	0.189	1.12e-36	4
Cebpd	2.06e-36	1.35564	0.91	0.688	6.53e-32	4
Cfh	7.72e-48	1.32826	1	0.875	2.45e-43	4
Igfbp4	7.08e-30	1.31513	0.87	0.611	2.25e-25	4
Mmp3	5.05e-10	1.30075	0.305	0.143	1.6e-05	4
Plpp3	6.83e-56	1.2824	1	0.887	2.17e-51	4
Mgp	7.49e-42	1.27934	1	0.998	2.38e-37	4
Prg4	1.19e-56	1.24748	0.695	0.214	3.77e-52	4
Ifitm3	6.28e-48	1.20188	0.99	0.928	1.99e-43	4
Dnah12	2.59e-45	1.19461	0.335	0.056	8.24e-41	4
Abi1	1.91e-20	1.16831	0.945	0.874	6.07e-16	4
Tmem176b	3.38e-62	1.15277	0.94	0.543	1.07e-57	4
Ly6e	1.05e-67	1.15228	0.735	0.213	3.32e-63	4
Tmem176a	5.62e-68	1.13431	0.915	0.46	1.78e-63	4
Ace	1.36e-45	1.06708	0.945	0.645	4.32e-41	4
Lrg1	7.58e-89	1.05542	0.695	0.148	2.41e-84	4
Alcam	1.94e-44	1.03872	0.97	0.818	6.15e-40	4
Ccl19	1.44e-60	1.0377	0.65	0.187	4.58e-56	4
Runx1	4.7e-52	1.01361	0.88	0.414	1.49e-47	4
Efemp1	8.68e-90	1.00827	0.69	0.144	2.76e-85	4
Ccl2	1.19e-26	0.996097	0.325	0.085	3.79e-22	4
Hp	8.29e-22	0.980395	0.385	0.135	2.63e-17	4
Zswim6	1.74e-36	0.955827	0.96	0.815	5.52e-32	4
Mafb	3.05e-44	0.947979	0.655	0.242	9.69e-40	4
Il6	7.36e-40	0.947434	0.305	0.054	2.34e-35	4
Nav3	1.27e-64	0.947077	0.745	0.229	4.02e-60	4
Ftl1	8.53e-49	0.945571	0.995	0.96	2.71e-44	4
Mxra8	1.23e-41	0.931518	0.99	0.884	3.92e-37	4
Cdh11	3.58e-38	0.929867	0.59	0.22	1.14e-33	4
Gda	1.05e-55	0.927684	0.515	0.116	3.32e-51	4
C1ra	3.66e-52	0.919587	0.92	0.572	1.16e-47	4
Tm4sf1	9.57e-32	0.9041	0.995	0.979	3.04e-27	4
Serping1	9.43e-31	0.890349	0.975	0.806	3e-26	4
Frzb	2.03e-43	0.888175	0.95	0.636	6.44e-39	4
Clu	2.23e-27	0.876105	0.975	0.962	7.07e-23	4
Pik3r1	7.59e-38	0.86846	0.915	0.698	2.41e-33	4
1110008P14Rik	1.85e-28	0.867442	0.855	0.69	5.86e-24	4
Man2a1	8.39e-26	0.859297	0.855	0.66	2.66e-21	4
Cd34	1.58e-55	0.858691	0.68	0.218	5.03e-51	4
Lama2	3.76e-19	0.84974	0.78	0.542	1.2e-14	4
Egr1	3.06e-19	0.841743	0.99	0.93	9.72e-15	4
Icam1	2.96e-48	0.841158	0.825	0.326	9.41e-44	4
Crispld2	1.51e-14	0.83794	0.785	0.621	4.79e-10	4
Frmd5	2.94e-73	0.83649	0.385	0.044	9.35e-69	4
Cd302	9.1e-41	0.835643	0.95	0.832	2.89e-36	4
Lpl	1.38e-22	0.832981	0.725	0.466	4.37e-18	4
Ccn5	2.48e-11	0.822185	0.67	0.506	7.87e-07	4
Pcdh9	1.16e-18	0.822088	0.655	0.352	3.68e-14	4
Gm12840	1.2e-15	0.818289	0.755	0.587	3.8e-11	4
Aff2	2.3e-20	0.812639	0.835	0.58	7.3e-16	4
CT868690.1	7.31e-74	0.807936	0.49	0.078	2.32e-69	4
Plxdc2	8.72e-32	0.807645	0.985	0.946	2.77e-27	4
Mgst1	5.16e-43	0.807092	0.9	0.539	1.64e-38	4
Pdgfra	3.25e-59	0.804752	0.745	0.241	1.03e-54	4
Gas7	5.64e-60	0.800015	0.76	0.26	1.79e-55	4
Cxcl5	1.73e-60	0.797599	0.17	0.005	5.48e-56	4
Prelp	1.6e-21	0.796191	0.96	0.891	5.08e-17	4
Timp2	1.73e-43	0.794416	0.995	0.971	5.5e-39	4
Epha7	3.84e-55	0.792841	0.555	0.143	1.22e-50	4
Ror1	7.36e-24	0.784699	0.965	0.9	2.34e-19	4
Mdk	1.63e-43	0.776973	0.6	0.195	5.17e-39	4
Ctsl	9.29e-28	0.771041	0.99	0.954	2.95e-23	4
Itgb8	1.22e-38	0.770749	0.73	0.342	3.87e-34	4
Penk	9.43e-38	0.769876	0.315	0.06	3e-33	4
Serpinf1	5.8e-14	0.76016	0.35	0.157	1.84e-09	4
Osmr	8.38e-38	0.758922	0.895	0.561	2.66e-33	4
Dpt	1.66e-17	0.7568	0.39	0.167	5.28e-13	4
Marchf3	1.24e-37	0.752416	0.645	0.252	3.94e-33	4
Gfra1	1.56e-71	0.747881	0.645	0.155	4.96e-67	4
Atp1b1	1.26e-32	0.745689	0.7	0.351	4.01e-28	4
Nrp1	1.41e-33	0.742606	0.845	0.514	4.47e-29	4
Sod2	6.08e-11	0.740593	0.89	0.847	1.93e-06	4
Lrmda	3.21e-36	0.73177	0.635	0.245	1.02e-31	4
Steap4	1.54e-65	0.73165	0.57	0.124	4.88e-61	4
Nupr1	1.28e-19	0.726484	0.985	0.983	4.05e-15	4
Gdf10	5.44e-13	0.724153	0.46	0.239	1.73e-08	4
Hspa1a	7.08e-09	0.71659	0.96	0.901	0.000225025	4
Dkk3	5.66e-23	0.716481	0.97	0.873	1.8e-18	4
Hspa1b	1.47e-07	0.714157	0.89	0.805	0.00466562	4
Selenop	3.11e-28	0.71199	0.965	0.818	9.89e-24	4
Setbp1	7.56e-25	0.71146	0.98	0.903	2.4e-20	4
Gm26771	8.68e-28	0.705185	0.675	0.339	2.76e-23	4
Meis2	1.75e-19	0.704662	0.915	0.759	5.57e-15	4
Gab2	2.22e-18	0.70246	0.915	0.788	7.06e-14	4
Cst3	1.54e-18	0.702119	1	0.994	4.88e-14	4
Pcolce	2.85e-38	0.693091	0.86	0.429	9.07e-34	4
Ltbp2	7.99e-35	0.691801	0.87	0.489	2.54e-30	4
Ccdc80	6.98e-16	0.687961	0.95	0.902	2.22e-11	4
Pnp	1.04e-40	0.686925	0.865	0.54	3.3e-36	4
Dclk1	3.59e-31	0.680683	0.7	0.327	1.14e-26	4
Marcks	3.26e-33	0.678358	0.67	0.299	1.04e-28	4
Tcf4	6.89e-32	0.678343	0.99	0.855	2.19e-27	4
Ifi27l2a	2.33e-08	0.678215	0.355	0.201	0.000739359	4
Cebpb	3.06e-12	0.675457	0.98	0.921	9.73e-08	4
Ecrg4	5.09e-25	0.674841	0.76	0.423	1.62e-20	4
Colec12	1.57e-26	0.674556	0.99	0.912	5e-22	4
Slc43a3	2.71e-30	0.672622	0.72	0.358	8.62e-26	4
Egfr	1.6e-28	0.670624	0.855	0.584	5.1e-24	4
Adamts2	2.4e-23	0.666367	0.935	0.733	7.63e-19	4
Pecam1	9.76e-14	0.66131	0.595	0.372	3.1e-09	4
Adamts5	8.25e-17	0.657219	0.76	0.527	2.62e-12	4
Ly6c1	1.28e-22	0.653038	0.36	0.117	4.06e-18	4
Ptprd	8.87e-13	0.651174	0.945	0.822	2.82e-08	4
Bicc1	1.92e-34	0.64884	0.64	0.249	6.09e-30	4
Flrt2	9.91e-48	0.64577	0.61	0.185	3.15e-43	4
Plcb1	7.07e-28	0.645444	0.98	0.869	2.25e-23	4
Bst2	1.3e-12	0.642597	0.815	0.623	4.12e-08	4
Ints6	3.75e-17	0.641576	0.755	0.54	1.19e-12	4
Trf	9.71e-38	0.637643	0.44	0.122	3.08e-33	4
Cpne8	2.36e-34	0.636433	0.77	0.346	7.51e-30	4
Ephx2	4.21e-54	0.635194	0.56	0.149	1.34e-49	4
Lrp1	1.01e-29	0.633835	1	0.969	3.22e-25	4
Cx3cl1	5.49e-37	0.633804	0.8	0.396	1.74e-32	4
H2-K1	9.83e-25	0.633162	0.965	0.851	3.12e-20	4
Cd74	2.05e-26	0.627827	0.355	0.103	6.5e-22	4
Ism1	1.9e-57	0.627354	0.64	0.185	6.03e-53	4
Isg15	1.34e-20	0.626895	0.48	0.204	4.27e-16	4
Adamtsl3	5.74e-27	0.622306	0.815	0.538	1.82e-22	4
Fosb	1.42e-08	0.616782	0.98	0.902	0.000452021	4
Sdc3	1.3e-43	0.612073	0.855	0.421	4.12e-39	4
Sdc1	2.79e-43	0.607068	0.8	0.357	8.85e-39	4
Iigp1	8.31e-24	0.605311	0.52	0.222	2.64e-19	4
Ereg	1.59e-07	0.603882	0.44	0.291	0.00505342	4
Slc16a2	3.84e-41	0.603794	0.79	0.38	1.22e-36	4
Cygb	2.5e-32	0.603044	0.315	0.069	7.93e-28	4
B2m	9.96e-22	0.60261	0.995	0.954	3.16e-17	4
St3gal4	3.14e-26	0.600482	0.665	0.344	9.97e-22	4
Nr2f2	1.37e-10	0.596226	0.835	0.669	4.35e-06	4
Sash1	2.37e-23	0.596074	0.935	0.735	7.52e-19	4
Zfp36l1	1.06e-11	0.595358	0.995	0.946	3.37e-07	4
Scara3	3.15e-32	0.5953	0.93	0.676	1e-27	4
Rnase4	5.37e-36	0.594007	0.93	0.683	1.7e-31	4
Man1a	4.29e-22	0.589062	0.665	0.365	1.36e-17	4
Nbl1	1.32e-20	0.588329	0.88	0.711	4.21e-16	4
Fuca1	2.17e-31	0.587823	0.945	0.771	6.89e-27	4
Map4k4	4.88e-22	0.586829	0.96	0.889	1.55e-17	4
Pde1a	4.34e-17	0.584448	0.84	0.645	1.38e-12	4
Itgbl1	1.86e-13	0.582932	0.93	0.822	5.89e-09	4
Socs3	2.24e-10	0.576997	0.81	0.615	7.12e-06	4
Thsd7a	8.13e-34	0.576948	0.48	0.154	2.58e-29	4
Mmp2	1.6e-36	0.576839	0.82	0.347	5.08e-32	4
Casp4	3.92e-20	0.575621	0.75	0.469	1.25e-15	4
Fth1	1.07e-11	0.574949	1	0.997	3.41e-07	4
Fxyd6	1.55e-34	0.57445	0.35	0.08	4.92e-30	4
C1s1	3.08e-29	0.574422	0.875	0.529	9.79e-25	4
Lamc3	2.73e-25	0.571887	0.59	0.246	8.68e-21	4
Bgn	2.89e-32	0.568953	1	0.991	9.17e-28	4
H2-T23	2.72e-24	0.56676	0.645	0.333	8.63e-20	4
Ngf	4.62e-31	0.563056	0.31	0.069	1.47e-26	4
Cyp1b1	1.94e-23	0.553927	0.615	0.309	6.16e-19	4
Agbl3	8.71e-20	0.551967	0.48	0.223	2.77e-15	4
Cxcl16	1.33e-40	0.549146	0.565	0.181	4.23e-36	4
Tenm3	2.53e-21	0.548147	0.72	0.428	8.02e-17	4
Tnfrsf11b	7.47e-13	0.547409	0.735	0.494	2.37e-08	4
Zeb2	2.04e-10	0.54715	0.93	0.821	6.48e-06	4
Slco1c1	8.31e-27	0.546228	0.425	0.143	2.64e-22	4
Bin3	8.52e-26	0.542551	0.555	0.239	2.71e-21	4
Ube2u	1.22e-43	0.542332	0.3	0.047	3.87e-39	4
Csf1	6.33e-27	0.540496	0.81	0.508	2.01e-22	4
Abcc9	1.44e-14	0.539434	0.895	0.776	4.56e-10	4
Kcnj15	1.33e-13	0.538337	0.55	0.328	4.23e-09	4
Slc7a2	7.69e-22	0.538219	0.8	0.493	2.44e-17	4
Ifitm2	5.02e-22	0.537227	0.99	0.941	1.6e-17	4
Id3	1.05e-06	0.533579	0.985	0.972	0.0334423	4
Fbn1	9.36e-21	0.532721	0.97	0.929	2.97e-16	4
Mrc2	2.03e-31	0.530847	0.825	0.519	6.44e-27	4
Fbln5	3.58e-13	0.530464	0.985	0.955	1.14e-08	4
Pi15	3.98e-13	0.530067	0.96	0.892	1.27e-08	4
Cpxm1	1.25e-35	0.529461	0.375	0.09	3.96e-31	4
Nfkb1	6.78e-11	0.520051	0.835	0.732	2.16e-06	4
Ptprk	6.05e-18	0.513039	0.82	0.565	1.92e-13	4
F5	9.44e-18	0.512421	0.22	0.06	3e-13	4
Nfkbia	5.19e-08	0.51229	0.935	0.91	0.00164862	4
Tgfbi	8.22e-14	0.512183	0.335	0.143	2.61e-09	4
Kcnt2	3.51e-17	0.511417	0.695	0.4	1.12e-12	4
Vmp1	1.16e-18	0.50865	0.85	0.629	3.68e-14	4
Mmp14	5.28e-22	0.508353	0.895	0.684	1.68e-17	4
Ntrk3	2.7e-12	0.505137	0.885	0.782	8.57e-08	4
Lnx1	1.3e-28	0.504348	0.66	0.327	4.12e-24	4
Ier3	1.08e-14	0.5016	0.925	0.817	3.42e-10	4
Mid1	7.33e-14	0.500794	0.82	0.605	2.33e-09	4
Ifrd1	3.37e-47	1.8724	0.956	0.951	1.07e-42	5
Dmd	1.04e-73	1.77664	0.989	0.95	3.3e-69	5
Nav2	7.25e-47	1.75233	0.891	0.81	2.3e-42	5
Slit3	4.44e-53	1.74196	0.934	0.776	1.41e-48	5
Nfkb1	4.94e-20	1.6891	0.77	0.738	1.57e-15	5
Flnc	3.99e-14	1.67028	0.689	0.661	1.27e-09	5
Mpp7	2.07e-10	1.67001	0.617	0.599	6.57e-06	5
Ext1	3.14e-50	1.66643	0.989	0.969	9.96e-46	5
Ctnna3	6.36e-40	1.65033	0.951	0.778	2.02e-35	5
Kalrn	1.6e-51	1.63878	0.973	0.893	5.09e-47	5
Ldlrad4	1.82e-61	1.63468	0.984	0.96	5.79e-57	5
Dennd4a	7.08e-43	1.62581	0.885	0.742	2.25e-38	5
Gm15283	3.55e-29	1.62438	0.721	0.49	1.13e-24	5
Arhgap6	6.91e-43	1.6077	0.94	0.889	2.2e-38	5
Slc38a2	2.47e-50	1.5991	0.978	0.984	7.84e-46	5
Ryr2	1.85e-43	1.5839	0.896	0.714	5.86e-39	5
Azin1	1.91e-22	1.56887	0.792	0.8	6.08e-18	5
Gm15261	2.82e-27	1.55585	0.645	0.399	8.95e-23	5
Thsd4	4.93e-42	1.54204	0.962	0.847	1.56e-37	5
Hk2	1.74e-39	1.54138	0.88	0.758	5.53e-35	5
Large1	1.23e-57	1.53843	0.956	0.935	3.9e-53	5
Atp13a3	8.57e-42	1.52789	0.88	0.844	2.72e-37	5
Cacnb2	2.25e-46	1.52182	0.967	0.881	7.15e-42	5
Fosb	3.73e-40	1.51357	0.951	0.905	1.18e-35	5
Pde4b	1.98e-42	1.50518	0.945	0.902	6.29e-38	5
Tafa1	3.22e-07	1.50464	0.437	0.326	0.0102212	5
Lncpint	5.3e-40	1.4904	0.929	0.815	1.68e-35	5
Hivep2	9.92e-28	1.47692	0.88	0.867	3.15e-23	5
Magi1	5.76e-43	1.47425	0.869	0.703	1.83e-38	5
Mast4	1.09e-49	1.4677	0.995	0.951	3.45e-45	5
Zswim6	2.13e-32	1.46753	0.869	0.824	6.78e-28	5
Frmpd4	1.27e-10	1.45443	0.475	0.324	4.03e-06	5
Cacna1c	9.36e-44	1.45112	0.913	0.779	2.97e-39	5
Chka	6.5e-19	1.45089	0.781	0.747	2.07e-14	5
Myocd	1.29e-31	1.44903	0.907	0.822	4.1e-27	5
Lysmd4	5.72e-29	1.44375	0.732	0.517	1.82e-24	5
Trio	8.18e-63	1.4422	0.967	0.878	2.6e-58	5
Lsmem1	1.03e-13	1.44009	0.596	0.439	3.27e-09	5
Celf2	1.99e-44	1.43151	0.956	0.923	6.32e-40	5
Unc5c	4.03e-19	1.40648	0.825	0.777	1.28e-14	5
Galnt2l	3.25e-42	1.40379	0.951	0.871	1.03e-37	5
Kcnab1	7.05e-32	1.3971	0.934	0.819	2.24e-27	5
Myom1	7.4e-37	1.38393	0.934	0.831	2.35e-32	5
Erbb4	4.84e-14	1.38028	0.683	0.569	1.54e-09	5
Gem	7.15e-33	1.37591	0.918	0.898	2.27e-28	5
Maml2	1.11e-31	1.37093	0.88	0.888	3.51e-27	5
Sik3	1.63e-25	1.36907	0.831	0.788	5.19e-21	5
Irf1	5.18e-21	1.3684	0.694	0.566	1.64e-16	5
Sqstm1	3.92e-22	1.36046	0.891	0.957	1.24e-17	5
Slc8a1	2.57e-33	1.35845	0.945	0.877	8.15e-29	5
Abtb2	3.42e-23	1.35032	0.792	0.759	1.09e-18	5
Itga5	4.34e-20	1.34539	0.803	0.783	1.38e-15	5
Xpr1	2.04e-23	1.3438	0.896	0.89	6.49e-19	5
Arih1	1.33e-30	1.3364	0.885	0.909	4.21e-26	5
Prkg1	3.22e-46	1.33546	0.973	0.936	1.02e-41	5
Auts2	3.77e-46	1.3273	0.978	0.96	1.2e-41	5
Kpna1	6.23e-29	1.31821	0.842	0.801	1.98e-24	5
Skil	1.85e-45	1.31722	0.913	0.878	5.87e-41	5
Pcdh7	2.34e-54	1.30739	0.995	0.985	7.45e-50	5
Ier5	3.26e-24	1.30422	0.825	0.777	1.03e-19	5
Rapgef2	2.51e-23	1.297	0.858	0.86	7.99e-19	5
Akap13	3.49e-44	1.29118	0.978	0.97	1.11e-39	5
Hdac9	2.15e-32	1.27868	0.869	0.81	6.84e-28	5
Mapk6	3.44e-21	1.2751	0.727	0.659	1.09e-16	5
Ptprz1	7.44e-12	1.26162	0.65	0.52	2.36e-07	5
Bcor	1.04e-26	1.24938	0.754	0.668	3.3e-22	5
Enah	3.6e-36	1.24343	0.967	0.934	1.14e-31	5
Nfat5	1.5e-41	1.2401	0.973	0.944	4.77e-37	5
Fgfr2	1.19e-33	1.23828	0.918	0.909	3.77e-29	5
Atxn1	5.96e-35	1.23699	0.902	0.91	1.89e-30	5
Ano6	6.07e-41	1.23473	0.891	0.89	1.93e-36	5
Pdlim5	4.34e-34	1.23258	0.967	0.966	1.38e-29	5
Utrn	5.75e-49	1.22187	0.995	0.971	1.83e-44	5
Samd4	1.6e-41	1.21605	0.951	0.976	5.1e-37	5
Nr4a1	3.07e-31	1.21462	0.951	0.881	9.76e-27	5
Map3k5	5.33e-22	1.21323	0.798	0.737	1.69e-17	5
Ank2	1.16e-21	1.20039	0.836	0.81	3.7e-17	5
Creb5	3.45e-25	1.19882	0.852	0.791	1.1e-20	5
Ralgapa2	1.04e-25	1.19623	0.743	0.653	3.31e-21	5
Gadd45b	5.55e-27	1.19406	0.956	0.917	1.76e-22	5
Nfkbiz	1.51e-34	1.19083	0.94	0.866	4.8e-30	5
Lpp	5.91e-52	1.1887	0.989	0.985	1.88e-47	5
Ccnl1	8.79e-37	1.18561	0.934	0.871	2.79e-32	5
Malat1	3.07e-58	1.18451	1	1	9.75e-54	5
Plcb1	1.04e-20	1.18419	0.885	0.877	3.3e-16	5
B3galt1	4.04e-31	1.18406	0.945	0.865	1.28e-26	5
Erbin	2.74e-21	1.1826	0.803	0.841	8.71e-17	5
Tmtc2	4.83e-24	1.17629	0.896	0.843	1.53e-19	5
Pim1	8.49e-14	1.17629	0.716	0.657	2.7e-09	5
Gm26632	1.67e-15	1.17607	0.661	0.586	5.3e-11	5
Spag9	1.72e-44	1.17001	0.962	0.966	5.46e-40	5
Serpine1	7.28e-13	1.16699	0.765	0.714	2.31e-08	5
Kdm6b	3.22e-23	1.16463	0.76	0.663	1.02e-18	5
Ubr5	4.57e-41	1.15196	0.945	0.941	1.45e-36	5
Mpp5	1.59e-19	1.15121	0.721	0.652	5.07e-15	5
Smg1	4.09e-30	1.14935	0.82	0.793	1.3e-25	5
Psme4	3.65e-32	1.14618	0.869	0.862	1.16e-27	5
Ror1	5.65e-19	1.14572	0.891	0.907	1.79e-14	5
Tnfaip3	8.43e-19	1.14288	0.65	0.486	2.68e-14	5
Epb41l2	5.17e-18	1.13788	0.76	0.771	1.64e-13	5
Smad7	8.78e-32	1.13479	0.907	0.903	2.79e-27	5
Magi2	2.55e-13	1.13184	0.765	0.782	8.09e-09	5
Tsc22d2	3.31e-28	1.13157	0.847	0.802	1.05e-23	5
Ebf1	1.41e-27	1.13155	0.951	0.936	4.47e-23	5
Usp9x	1.54e-32	1.12033	0.896	0.927	4.89e-28	5
Clasp2	2.07e-26	1.11969	0.858	0.862	6.59e-22	5
Dgkb	3.45e-10	1.11615	0.601	0.506	1.1e-05	5
Sgms2	1.05e-15	1.11386	0.683	0.622	3.32e-11	5
Pde3a	4.12e-32	1.10998	0.989	0.981	1.31e-27	5
Vcl	2.45e-48	1.10973	0.984	0.971	7.8e-44	5
4932438A13Rik	2.07e-33	1.10763	0.863	0.79	6.57e-29	5
Asap2	1.2e-37	1.10719	0.923	0.901	3.82e-33	5
Egr1	7.99e-28	1.1064	0.962	0.932	2.54e-23	5
Mrnip	3.57e-08	1.09923	0.404	0.289	0.00113488	5
Atf3	1.64e-27	1.09875	0.951	0.876	5.2e-23	5
Gm17056	3.22e-13	1.09709	0.53	0.364	1.02e-08	5
Efna5	1.05e-23	1.09185	0.902	0.884	3.34e-19	5
Jmjd1c	6.33e-30	1.08862	0.88	0.871	2.01e-25	5
Plcb4	2.78e-31	1.08823	0.956	0.901	8.84e-27	5
Itpr1	3.96e-38	1.08774	0.929	0.933	1.26e-33	5
Exoc4	3.2e-21	1.08085	0.836	0.858	1.02e-16	5
Ptprj	3.82e-19	1.08012	0.732	0.687	1.21e-14	5
Med13	4.38e-24	1.07975	0.836	0.823	1.39e-19	5
Rbms3	3.58e-37	1.07591	0.989	0.975	1.14e-32	5
Syne1	7.58e-35	1.06593	0.951	0.948	2.41e-30	5
Itga9	3.55e-30	1.06478	0.923	0.892	1.13e-25	5
Lrrtm3	4.63e-13	1.06114	0.503	0.36	1.47e-08	5
Fndc3b	6.18e-43	1.05066	0.989	0.977	1.96e-38	5
Klf10	1.2e-14	1.05064	0.699	0.624	3.82e-10	5
Dleu2	2.61e-12	1.05053	0.65	0.621	8.29e-08	5
Rapgef6	1.96e-17	1.04638	0.792	0.843	6.24e-13	5
Mecom	1.11e-19	1.04617	0.847	0.895	3.51e-15	5
Macf1	7.1e-48	1.04133	0.967	0.98	2.25e-43	5
Stag1	5.88e-29	1.04026	0.929	0.899	1.87e-24	5
Myo1d	8.62e-22	1.03704	0.896	0.937	2.74e-17	5
A330015K06Rik	9.84e-14	1.03211	0.481	0.306	3.12e-09	5
Lama5	1.27e-21	1.03195	0.727	0.605	4.04e-17	5
Nktr	1.34e-28	1.03191	0.858	0.881	4.24e-24	5
Sulf1	6.85e-21	1.03114	0.885	0.938	2.18e-16	5
Smad6	1.03e-08	1.0304	0.596	0.579	0.000326352	5
Prkd1	9.88e-09	1.0263	0.601	0.57	0.000313985	5
Nr4a2	3.21e-17	1.02371	0.776	0.737	1.02e-12	5
Zfp36	2.47e-18	1.02216	0.869	0.873	7.86e-14	5
Mapre2	1.14e-11	1.02144	0.749	0.787	3.61e-07	5
Igf1r	7.98e-33	1.02072	0.918	0.931	2.53e-28	5
Dyrk1a	1.14e-19	1.01952	0.732	0.692	3.64e-15	5
Map3k2	1.61e-27	1.01663	0.82	0.841	5.13e-23	5
Foxp1	2.45e-47	1.01075	0.995	0.98	7.78e-43	5
Plcl1	1.3e-10	1.00796	0.656	0.613	4.12e-06	5
Rasa2	6.23e-15	1.0078	0.672	0.623	1.98e-10	5
Exoc6b	1.26e-20	1.00666	0.82	0.815	3.99e-16	5
Dlc1	3.29e-20	1.00557	0.907	0.917	1.05e-15	5
Clk1	1.05e-37	1.00522	0.896	0.884	3.33e-33	5
Rora	2.35e-26	1.00475	0.907	0.927	7.45e-22	5
Fnip2	8.26e-19	1.00064	0.634	0.475	2.62e-14	5
Foxn3	1.02e-31	0.999958	0.929	0.944	3.25e-27	5
Pdgfd	3.4e-17	0.997461	0.891	0.836	1.08e-12	5
Rcan2	3.95e-17	0.996555	0.962	0.903	1.26e-12	5
Ntrk3	1.75e-18	0.99373	0.831	0.787	5.55e-14	5
Pard3b	2.88e-15	0.993313	0.765	0.774	9.15e-11	5
Tiparp	8.72e-07	0.992889	0.612	0.589	0.0277013	5
Nkain2	5.44e-07	0.992855	0.333	0.213	0.0172679	5
Chd2	4.29e-16	0.992806	0.738	0.703	1.36e-11	5
Kcnq5	1.55e-11	0.992378	0.732	0.688	4.91e-07	5
Filip1	3.76e-11	0.990546	0.787	0.773	1.2e-06	5
Jun	2.04e-22	0.98179	0.995	0.987	6.49e-18	5
Flnb	3.95e-08	0.979182	0.699	0.73	0.00125537	5
Akt3	3.91e-20	0.978155	0.842	0.9	1.24e-15	5
Pdzd2	2.13e-15	0.97697	0.661	0.575	6.78e-11	5
Ssbp2	5.88e-19	0.972789	0.798	0.791	1.87e-14	5
Neat1	1.07e-21	0.971963	0.781	0.725	3.41e-17	5
Pde4dip	1.51e-21	0.97166	0.863	0.88	4.79e-17	5
Sgcd	2.04e-18	0.968713	0.934	0.976	6.49e-14	5
Pdzrn3	2.63e-12	0.967816	0.814	0.843	8.35e-08	5
Slc24a3	6.05e-14	0.966027	0.689	0.668	1.92e-09	5
Dst	2.11e-45	0.963226	0.989	0.99	6.7e-41	5
Sorbs1	1.76e-14	0.961454	0.776	0.787	5.58e-10	5
Ap3m1	1.13e-20	0.960184	0.77	0.76	3.59e-16	5
Dip2c	5.93e-27	0.956259	0.869	0.896	1.88e-22	5
Junb	3.34e-30	0.954001	0.995	0.971	1.06e-25	5
Kcnma1	3.28e-17	0.952364	0.858	0.845	1.04e-12	5
Kansl1	2.21e-24	0.952091	0.852	0.873	7.03e-20	5
Usp34	1.93e-33	0.948813	0.945	0.93	6.14e-29	5
Rbpms	2.92e-17	0.948515	0.978	0.946	9.29e-13	5
Kdm6a	5.64e-12	0.947232	0.612	0.57	1.79e-07	5
Rabgap1l	2.87e-07	0.946364	0.628	0.72	0.00910901	5
Irs2	2.03e-16	0.946277	0.689	0.621	6.43e-12	5
Arhgap32	7.95e-09	0.9461	0.546	0.507	0.000252604	5
Trpm7	3.87e-25	0.944358	0.852	0.882	1.23e-20	5
Fnip1	2.98e-17	0.943771	0.749	0.746	9.46e-13	5
9530026P05Rik	1e-08	0.943309	0.628	0.605	0.000318127	5
Diaph2	1.53e-22	0.941345	0.88	0.887	4.86e-18	5
Fry	4.81e-19	0.938432	0.885	0.906	1.53e-14	5
Syne2	8.09e-23	0.937729	0.874	0.861	2.57e-18	5
Hes1	3.06e-12	0.937561	0.76	0.767	9.72e-08	5
Zfand3	3.49e-27	0.93579	0.88	0.904	1.11e-22	5
Tspan5	8.18e-16	0.935255	0.76	0.787	2.6e-11	5
Aopep	1.17e-25	0.934384	0.962	0.976	3.71e-21	5
Akap6	3.98e-10	0.931491	0.639	0.603	1.27e-05	5
Sik1	1.73e-14	0.927161	0.672	0.595	5.5e-10	5
Wdfy3	3.56e-20	0.926637	0.776	0.778	1.13e-15	5
Ankrd17	4.08e-17	0.926032	0.76	0.828	1.3e-12	5
Wsb1	2.48e-22	0.925809	0.809	0.775	7.87e-18	5
Fchsd2	4.03e-15	0.924035	0.825	0.876	1.28e-10	5
Tle4	2.49e-11	0.921869	0.639	0.56	7.91e-07	5
Gmds	8.6e-14	0.921655	0.738	0.743	2.73e-09	5
Eln	1.36e-21	0.921568	0.956	0.929	4.31e-17	5
Gls	2.09e-14	0.921519	0.831	0.909	6.63e-10	5
Cobll1	1.65e-09	0.919051	0.705	0.714	5.24e-05	5
Tanc2	5.32e-11	0.916784	0.678	0.677	1.69e-06	5
Zfpm2	5.89e-15	0.915585	0.803	0.799	1.87e-10	5
Malt1	3.97e-09	0.914773	0.492	0.394	0.000126198	5
Dennd1a	9.44e-21	0.912184	0.765	0.732	3e-16	5
Arhgef12	1.98e-25	0.911412	0.929	0.976	6.3e-21	5
Ep400	1.38e-16	0.907974	0.77	0.743	4.38e-12	5
Mical3	4.98e-22	0.905873	0.787	0.779	1.58e-17	5
Klf6	3.83e-22	0.90481	0.902	0.919	1.22e-17	5
Rev3l	1.3e-15	0.904519	0.71	0.688	4.12e-11	5
Wac	6.8e-11	0.902861	0.809	0.884	2.16e-06	5
Sbno2	1.54e-08	0.901035	0.59	0.56	0.000489058	5
Atrnl1	7.23e-17	0.900921	0.743	0.7	2.3e-12	5
Map2k3	6.54e-15	0.899147	0.71	0.752	2.08e-10	5
5330438D12Rik	4.29e-08	0.898468	0.448	0.342	0.00136406	5
Tgfb2	8.65e-11	0.897017	0.77	0.821	2.75e-06	5
Aff1	9.8e-11	0.895806	0.721	0.761	3.11e-06	5
Nfkbia	2.16e-22	0.895713	0.94	0.91	6.86e-18	5
mt-Co1	9.85e-12	0.895583	0.891	0.952	3.13e-07	5
Kif13a	3.29e-20	0.892806	0.787	0.763	1.04e-15	5
Ube2g1	6.06e-08	0.892542	0.699	0.768	0.0019263	5
Gm42639	4.06e-15	0.89084	0.639	0.531	1.29e-10	5
Wwp2	4.34e-23	0.890263	0.929	0.955	1.38e-18	5
Rasal2	1.01e-09	0.889877	0.792	0.835	3.21e-05	5
Smg6	1.4e-15	0.889707	0.743	0.805	4.46e-11	5
Parp8	2.97e-09	0.888095	0.661	0.688	9.43e-05	5
Mical2	5.6e-24	0.886969	0.869	0.876	1.78e-19	5
Son	3.97e-33	0.885843	0.967	0.986	1.26e-28	5
Ptprd	4.5e-16	0.885684	0.842	0.831	1.43e-11	5
Zbtb20	4.79e-49	0.885263	1	0.996	1.52e-44	5
Notch2	2.62e-14	0.88521	0.743	0.753	8.31e-10	5
Crim1	7.75e-17	0.884609	0.863	0.896	2.46e-12	5
Tgfbr1	5.41e-17	0.880884	0.798	0.843	1.72e-12	5
Camk2d	1.17e-23	0.880462	0.929	0.953	3.73e-19	5
Ppp1r12a	6.56e-31	0.879953	0.995	0.983	2.08e-26	5
Gm17334	6.12e-23	0.87915	0.454	0.2	1.94e-18	5
Peli2	1.48e-12	0.879005	0.71	0.712	4.69e-08	5
Arid1b	3.84e-21	0.878049	0.814	0.835	1.22e-16	5
Fgfr1	2.18e-19	0.875776	0.858	0.923	6.92e-15	5
Asap1	6.63e-17	0.872612	0.803	0.86	2.11e-12	5
Kmt2c	2.55e-26	0.871431	0.863	0.869	8.11e-22	5
Mat2a	8.04e-10	0.870775	0.809	0.854	2.55e-05	5
Ust	4.72e-08	0.870451	0.639	0.665	0.00149908	5
Stat3	2.13e-19	0.870076	0.88	0.886	6.76e-15	5
Thrb	1.69e-12	0.869252	0.776	0.808	5.36e-08	5
Sbf2	4.52e-13	0.868165	0.705	0.72	1.43e-08	5
Hip1	4.66e-21	0.86791	0.885	0.883	1.48e-16	5
Pcnx	1.33e-16	0.86461	0.727	0.722	4.21e-12	5
Sik2	9.13e-09	0.863896	0.579	0.53	0.000290013	5
Cdkal1	9.48e-15	0.859186	0.683	0.642	3.01e-10	5
Gm12216	2.57e-13	0.853229	0.481	0.307	8.17e-09	5
Fus	8.03e-22	0.85265	0.863	0.925	2.55e-17	5
Adamts6	2.89e-09	0.850567	0.596	0.531	9.18e-05	5
Pcsk5	1.04e-09	0.848285	0.601	0.5	3.3e-05	5
Ptprm	1.08e-13	0.846856	0.732	0.726	3.43e-09	5
Ltbp1	3.46e-29	0.844665	0.973	0.961	1.1e-24	5
Mkln1	1.69e-20	0.84289	0.814	0.818	5.38e-16	5
Pbx1	3.22e-16	0.8418	0.94	0.956	1.02e-11	5
Lrrc4	6.83e-08	0.841675	0.443	0.341	0.00216933	5
Nr1d2	1.01e-12	0.841472	0.585	0.486	3.21e-08	5
Prdm16	3.56e-24	0.84063	0.907	0.856	1.13e-19	5
Zeb1	3.94e-09	0.837862	0.814	0.948	0.000125156	5
Brwd1	3.75e-15	0.837718	0.716	0.74	1.19e-10	5
Nhs	8.9e-08	0.834936	0.574	0.514	0.00282644	5
Gm16599	8.2e-17	0.831386	0.536	0.331	2.61e-12	5
Sox5	3.08e-10	0.831374	0.754	0.756	9.79e-06	5
Arhgap21	1.93e-11	0.830768	0.672	0.649	6.12e-07	5
Atxn7	1.33e-15	0.830025	0.672	0.61	4.21e-11	5
Adgrl2	6.75e-17	0.829541	0.88	0.891	2.14e-12	5
Hipk3	2.72e-16	0.827052	0.803	0.89	8.64e-12	5
Nup98	1e-18	0.823311	0.727	0.696	3.18e-14	5
Pard3	8.55e-18	0.822599	0.781	0.786	2.72e-13	5
Map4	4.57e-09	0.818126	0.814	0.93	0.000145299	5
mt-Nd1	3.03e-11	0.81697	0.934	0.969	9.62e-07	5
Msrb3	2.49e-16	0.81523	0.891	0.943	7.9e-12	5
Mbnl2	1.58e-25	0.814462	0.945	0.98	5e-21	5
Lyst	4e-09	0.813987	0.65	0.679	0.00012692	5
Gm47283	2.72e-11	0.81375	0.732	0.758	8.65e-07	5
Bcas3	2.33e-10	0.81318	0.65	0.661	7.41e-06	5
Zbtb2	2.79e-07	0.81287	0.481	0.4	0.00885126	5
Ankrd11	1.16e-22	0.81223	0.94	0.949	3.67e-18	5
Osbpl8	9.81e-09	0.811927	0.65	0.683	0.000311523	5
Cap2	1.37e-13	0.810386	0.721	0.706	4.36e-09	5
Fbxl17	6.77e-09	0.809203	0.689	0.752	0.000215063	5
Nedd9	3.71e-11	0.806014	0.705	0.73	1.18e-06	5
Dysf	8.55e-12	0.804674	0.645	0.592	2.72e-07	5
mt-Cytb	6.29e-13	0.801974	0.962	0.986	2e-08	5
Klf4	4.93e-14	0.80194	0.831	0.827	1.57e-09	5
Ppp1r12b	3.54e-19	0.799652	0.923	0.926	1.13e-14	5
Chsy3	1.38e-08	0.799393	0.623	0.579	0.000438588	5
Nf1	2.05e-14	0.798366	0.738	0.77	6.53e-10	5
Ttc28	9.47e-17	0.797906	0.902	0.949	3.01e-12	5
Rere	4.21e-18	0.797758	0.825	0.883	1.34e-13	5
Itgbl1	1.35e-11	0.797314	0.836	0.831	4.3e-07	5
Fhit	2.89e-07	0.796038	0.383	0.259	0.00918568	5
Svil	1.24e-17	0.794771	0.913	0.912	3.95e-13	5
Fryl	5.8e-10	0.792401	0.749	0.782	1.84e-05	5
Setbp1	4.94e-18	0.791398	0.913	0.909	1.57e-13	5
Vps13d	1.89e-16	0.79056	0.699	0.665	6.01e-12	5
Prdm6	1.19e-10	0.790476	0.776	0.842	3.78e-06	5
Tra2b	1.02e-16	0.788484	0.852	0.919	3.25e-12	5
Dock10	1.83e-08	0.787394	0.497	0.39	0.000581069	5
Gm11149	1.83e-18	0.786729	0.448	0.219	5.82e-14	5
Abca1	5.99e-14	0.785255	0.71	0.658	1.9e-09	5
Col18a1	7.08e-19	0.785175	0.934	0.948	2.25e-14	5
Adarb1	4.42e-11	0.784927	0.798	0.847	1.4e-06	5
Ash1l	6.83e-26	0.784497	0.902	0.935	2.17e-21	5
Slc7a1	8.72e-08	0.784297	0.546	0.503	0.00277059	5
Chd1	1.54e-14	0.780936	0.71	0.702	4.9e-10	5
Sema5a	6.49e-09	0.780458	0.787	0.828	0.000206171	5
Plekhg3	7.35e-14	0.780357	0.754	0.798	2.33e-09	5
Cacna1d	8.75e-08	0.77787	0.552	0.476	0.00277955	5
Rfx7	5.69e-09	0.77756	0.514	0.44	0.000180745	5
Tmcc3	5.39e-09	0.776853	0.689	0.688	0.000171057	5
Fat1	6.83e-18	0.776813	0.88	0.949	2.17e-13	5
Lgr6	1.77e-21	0.775533	0.852	0.789	5.63e-17	5
Slmap	9.94e-20	0.775357	0.951	0.945	3.16e-15	5
Phf21a	1.38e-07	0.773264	0.678	0.755	0.00439608	5
Trip12	1.33e-15	0.770032	0.754	0.801	4.21e-11	5
Scaf8	2.46e-10	0.769665	0.656	0.656	7.82e-06	5
Ncam1	8.1e-22	0.76897	0.967	0.95	2.57e-17	5
Ralgapa1	4.28e-14	0.768291	0.77	0.795	1.36e-09	5
Fnbp1	9.96e-09	0.767811	0.678	0.75	0.000316468	5
Birc6	9.23e-18	0.767668	0.842	0.896	2.93e-13	5
Arid4b	8.72e-18	0.766133	0.847	0.919	2.77e-13	5
Tacc2	2.67e-12	0.765913	0.798	0.832	8.48e-08	5
Gpc6	4.28e-10	0.765906	0.907	0.95	1.36e-05	5
Bmpr2	9.14e-12	0.764238	0.836	0.928	2.9e-07	5
Chd6	1.4e-21	0.764069	0.852	0.866	4.44e-17	5
Etv6	4.34e-08	0.763944	0.683	0.725	0.00137759	5
Erc1	4.68e-11	0.763099	0.71	0.774	1.49e-06	5
Uvrag	1.68e-13	0.762907	0.705	0.726	5.34e-09	5
Dnajb4	1.05e-15	0.760395	0.902	0.921	3.32e-11	5
Cacna2d1	8.58e-15	0.756305	0.913	0.945	2.72e-10	5
Zfhx3	5.73e-25	0.755017	0.951	0.971	1.82e-20	5
Mapkapk2	4.65e-11	0.754834	0.678	0.761	1.48e-06	5
Phip	9.07e-08	0.747073	0.732	0.8	0.00288008	5
Nbeal1	2.05e-17	0.746471	0.874	0.944	6.52e-13	5
Yap1	1.05e-06	0.745537	0.639	0.715	0.0332459	5
Ccnl2	2.66e-16	0.743243	0.727	0.722	8.44e-12	5
Ano1	7.23e-09	0.743201	0.623	0.615	0.000229521	5
Arid5b	1.17e-17	0.742716	0.945	0.96	3.72e-13	5
Fosl2	1.45e-13	0.742254	0.71	0.711	4.6e-09	5
Pan3	1.33e-06	0.740961	0.623	0.655	0.0423664	5
mt-Nd4	9.89e-12	0.74079	0.934	0.973	3.14e-07	5
Smchd1	1.37e-09	0.740722	0.754	0.831	4.36e-05	5
1600010M07Rik	1.3e-08	0.739863	0.443	0.331	0.000412114	5
Esyt2	2.26e-25	0.739713	0.929	0.959	7.17e-21	5
Thoc6	2.8e-07	0.738407	0.481	0.399	0.00888026	5
Qk	1.2e-16	0.738244	0.863	0.923	3.81e-12	5
Setd5	6.34e-10	0.737784	0.749	0.835	2.01e-05	5
Rel	7.93e-10	0.737649	0.574	0.494	2.52e-05	5
Herc2	1.77e-13	0.736216	0.749	0.798	5.62e-09	5
Strn3	9.82e-18	0.736031	0.896	0.944	3.12e-13	5
Hif1a	4.79e-10	0.735625	0.869	0.893	1.52e-05	5
Sec24a	9.25e-09	0.733567	0.601	0.551	0.000293716	5
Col4a6	3.6e-14	0.731764	0.863	0.88	1.14e-09	5
Mast2	3.41e-08	0.731396	0.656	0.681	0.00108302	5
Plekha5	6.37e-07	0.731287	0.65	0.704	0.0202399	5
Mllt10	3.86e-08	0.730131	0.705	0.799	0.0012251	5
Sesn1	2.18e-09	0.729126	0.694	0.726	6.93e-05	5
Nr4a3	5.74e-11	0.728556	0.536	0.404	1.82e-06	5
Braf	7.27e-08	0.728552	0.699	0.788	0.0023099	5
Tnik	3.66e-09	0.728414	0.546	0.462	0.000116412	5
Pias1	1.24e-13	0.727346	0.749	0.775	3.94e-09	5
mt-Nd2	5.96e-10	0.727012	0.967	0.968	1.89e-05	5
Rabgef1	3.27e-09	0.724532	0.601	0.596	0.000103779	5
Col4a5	2.32e-13	0.72448	0.874	0.948	7.35e-09	5
Sec24d	3.76e-11	0.723896	0.798	0.84	1.2e-06	5
Mprip	9.64e-20	0.720621	0.885	0.954	3.06e-15	5
Med13l	3.91e-17	0.719367	0.798	0.834	1.24e-12	5
Ubn2	7.03e-10	0.718553	0.716	0.813	2.23e-05	5
Ctif	1.3e-13	0.718358	0.683	0.654	4.14e-09	5
Zcchc7	1.07e-08	0.717754	0.743	0.807	0.000341061	5
Snrnp70	2.01e-09	0.715819	0.765	0.877	6.37e-05	5
Zswim4	6.5e-09	0.715522	0.443	0.319	0.000206494	5
Abcc1	4.96e-15	0.715317	0.716	0.694	1.57e-10	5
Map4k4	7.29e-14	0.715019	0.852	0.899	2.32e-09	5
Synj2	7.45e-11	0.714186	0.639	0.621	2.37e-06	5
Setd2	5.32e-10	0.713563	0.683	0.718	1.69e-05	5
Wwc2	1.02e-16	0.712527	0.787	0.794	3.25e-12	5
Usp24	3.34e-12	0.710288	0.639	0.592	1.06e-07	5
Inpp5a	3.68e-19	0.710077	0.831	0.873	1.17e-14	5
Aff4	3.44e-15	0.708438	0.874	0.938	1.09e-10	5
Asxl1	1.53e-06	0.70836	0.601	0.604	0.0484554	5
Rbm6	5.65e-11	0.707631	0.683	0.702	1.79e-06	5
Foxp2	1.59e-09	0.707422	0.754	0.775	5.05e-05	5
Mef2a	6.28e-20	0.70661	0.951	0.976	2e-15	5
Nipbl	1.47e-16	0.705537	0.842	0.9	4.67e-12	5
Gphn	2.48e-08	0.705113	0.896	0.971	0.000789167	5
Limch1	1.19e-15	0.703904	0.869	0.867	3.79e-11	5
Usp47	9.11e-13	0.702575	0.76	0.841	2.89e-08	5
Luc7l2	3.3e-15	0.701881	0.923	0.961	1.05e-10	5
Mtmr3	1.35e-13	0.701807	0.694	0.677	4.28e-09	5
Ncoa2	2.3e-09	0.699618	0.607	0.593	7.31e-05	5
Myh9	4.48e-13	0.698372	0.847	0.901	1.42e-08	5
Kif1b	4.14e-07	0.698221	0.721	0.87	0.013143	5
Frmd6	2.2e-07	0.698029	0.699	0.739	0.00699889	5
Myo9b	6.24e-09	0.697585	0.645	0.65	0.000198277	5
Chd9	7.26e-08	0.695268	0.738	0.836	0.00230639	5
Abl2	1.4e-06	0.694099	0.568	0.531	0.044322	5
Smurf2	8.85e-10	0.693335	0.76	0.834	2.81e-05	5
Myh10	3.76e-16	0.692881	0.918	0.914	1.2e-11	5
Kpna4	1.27e-10	0.692662	0.792	0.885	4.03e-06	5
Fam172a	8e-07	0.69067	0.689	0.789	0.0254222	5
Gm26749	8.82e-11	0.689032	0.372	0.22	2.8e-06	5
Mycbp2	2.22e-18	0.687018	0.88	0.91	7.05e-14	5
mt-Nd5	5.08e-08	0.686969	0.88	0.934	0.00161523	5
Btg2	3.66e-12	0.686403	0.874	0.917	1.16e-07	5
Gab2	2.3e-09	0.686282	0.743	0.802	7.31e-05	5
Ewsr1	7.21e-19	0.684674	0.787	0.811	2.29e-14	5
Wnk1	1.1e-14	0.683647	0.874	0.939	3.5e-10	5
mt-Rnr1	4.48e-12	0.682812	0.984	0.987	1.42e-07	5
Plxna4	1.51e-06	0.681669	0.546	0.536	0.0478323	5
Ankhd1	4.66e-08	0.679799	0.639	0.716	0.00148042	5
Ranbp9	1.55e-06	0.676466	0.65	0.719	0.0492586	5
Adam33	8.16e-08	0.670199	0.486	0.387	0.00259319	5
Brd4	2.94e-12	0.670051	0.749	0.819	9.34e-08	5
Ccn1	3.34e-07	0.670002	0.863	0.924	0.0106004	5
Nufip2	6.15e-07	0.667406	0.732	0.826	0.0195273	5
Jph2	1.29e-15	0.667395	0.825	0.846	4.1e-11	5
Atg16l2	5.65e-07	0.665454	0.514	0.48	0.0179484	5
Cux1	1.98e-09	0.664388	0.787	0.895	6.29e-05	5
Gm47167	1.14e-08	0.663428	0.301	0.169	0.000361	5
Herc1	1.34e-08	0.662297	0.683	0.745	0.00042694	5
Myo1e	3.89e-10	0.662085	0.754	0.815	1.24e-05	5
Srek1	8.34e-09	0.660226	0.699	0.773	0.000265049	5
Itga8	4.07e-13	0.657274	0.929	0.905	1.29e-08	5
Btaf1	1.61e-08	0.655455	0.617	0.628	0.000511399	5
Zfand5	8.56e-18	0.653949	0.858	0.946	2.72e-13	5
Rock1	5.2e-18	0.650647	0.967	0.984	1.65e-13	5
Nsd3	7.91e-08	0.646207	0.71	0.81	0.00251146	5
Ascc3	8.16e-07	0.645742	0.694	0.718	0.0259219	5
Rlf	2.68e-08	0.64428	0.607	0.618	0.000852283	5
Tnks	7.97e-09	0.643648	0.623	0.614	0.000253206	5
Mtss1	8.96e-09	0.641908	0.672	0.677	0.000284484	5
Huwe1	2.32e-13	0.641476	0.825	0.918	7.36e-09	5
Tnrc6c	1.13e-18	0.640837	0.869	0.919	3.6e-14	5
Pkd1	1.83e-14	0.640778	0.852	0.934	5.81e-10	5
Kank1	1.56e-15	0.639281	0.858	0.935	4.96e-11	5
Rock2	6.4e-14	0.638983	0.956	0.976	2.03e-09	5
Hnrnph1	5.4e-12	0.638481	0.814	0.909	1.71e-07	5
Btg1	1.72e-10	0.637956	0.88	0.949	5.45e-06	5
Fndc3a	1.51e-06	0.637357	0.705	0.793	0.0480304	5
Rin2	9.13e-09	0.636913	0.809	0.885	0.000289869	5
Col4a1	3.02e-13	0.634819	0.913	0.977	9.59e-09	5
Ubr3	1.49e-08	0.633291	0.672	0.75	0.00047416	5
Dusp1	7.11e-12	0.632764	0.94	0.94	2.26e-07	5
Picalm	2.53e-13	0.632023	0.869	0.944	8.02e-09	5
Dusp10	3.34e-08	0.631667	0.53	0.436	0.0010608	5
Rbfox2	1.62e-11	0.629191	0.874	0.953	5.16e-07	5
Atrx	7.3e-14	0.628189	0.869	0.936	2.32e-09	5
Atp10a	4.05e-09	0.625794	0.65	0.666	0.000128801	5
Csrnp1	2.01e-08	0.623945	0.639	0.56	0.000638153	5
Synpo2	4.74e-10	0.622222	0.951	0.873	1.51e-05	5
Wwtr1	2.03e-07	0.621884	0.781	0.922	0.00645722	5
Bhlhe40	8.3e-10	0.621132	0.689	0.632	2.64e-05	5
Tcf12	9.83e-08	0.620718	0.809	0.873	0.00312313	5
Abi1	3.93e-10	0.620475	0.869	0.881	1.25e-05	5
Baz2b	2.91e-10	0.620114	0.787	0.857	9.24e-06	5
Stk35	7.38e-07	0.619279	0.459	0.377	0.0234362	5
Fcho2	8.89e-09	0.617158	0.705	0.831	0.000282516	5
Pum1	5.53e-12	0.616937	0.776	0.852	1.76e-07	5
Coq10b	6.67e-10	0.616151	0.71	0.755	2.12e-05	5
Cdc42bpa	6.68e-11	0.615848	0.831	0.91	2.12e-06	5
Srsf7	3.69e-09	0.613712	0.809	0.886	0.000117107	5
Cped1	1.07e-11	0.610403	0.956	0.969	3.39e-07	5
Fos	2.11e-11	0.609279	0.989	0.977	6.71e-07	5
Crebbp	1.77e-20	0.608149	0.896	0.92	5.63e-16	5
Usp53	1.74e-07	0.604965	0.59	0.573	0.00551891	5
Srrm2	1.97e-19	0.60451	0.923	0.976	6.25e-15	5
Hspg2	9.9e-11	0.604437	0.874	0.972	3.14e-06	5
Gm37258	6.56e-11	0.603556	0.421	0.276	2.08e-06	5
Kif26b	5.9e-07	0.602504	0.426	0.318	0.0187474	5
Sptan1	1.02e-10	0.60153	0.842	0.921	3.23e-06	5
Nfib	1.52e-17	0.599338	0.984	0.991	4.82e-13	5
Luzp1	1.67e-07	0.599254	0.831	0.925	0.00529789	5
Osbpl3	2.63e-09	0.598619	0.699	0.725	8.36e-05	5
mt-Rnr2	3.93e-09	0.597913	0.989	0.992	0.000124736	5
Chd4	4.97e-10	0.597687	0.847	0.941	1.58e-05	5
Mcam	5.59e-15	0.58966	0.891	0.781	1.78e-10	5
Gm13269	5.21e-12	0.58918	0.372	0.201	1.66e-07	5
Tnpo1	1.4e-06	0.587238	0.645	0.728	0.0445212	5
Rfx2	1.51e-07	0.587045	0.41	0.299	0.00479715	5
Mpdz	4.05e-10	0.584063	0.732	0.778	1.29e-05	5
Ube2h	1.58e-08	0.582818	0.77	0.9	0.000500659	5
Cnot4	1.33e-06	0.58224	0.705	0.801	0.0423458	5
Itgav	4.82e-07	0.58158	0.743	0.863	0.015307	5
Ier2	6.61e-12	0.579988	0.907	0.887	2.1e-07	5
Ecpas	9.68e-08	0.578239	0.683	0.775	0.0030758	5
Tra2a	4.93e-08	0.577405	0.727	0.809	0.00156636	5
Clock	4.74e-08	0.576073	0.699	0.821	0.00150542	5
Pnisr	2.16e-07	0.575881	0.738	0.807	0.00685963	5
Gm42640	3.85e-11	0.575779	0.514	0.371	1.22e-06	5
Dnmt3a	1.4e-08	0.573998	0.65	0.651	0.00044369	5
Bmpr1a	8.31e-09	0.572895	0.874	0.956	0.000264039	5
Tob1	9.25e-07	0.572638	0.683	0.72	0.0293966	5
Msi2	7.75e-16	0.5722	0.902	0.927	2.46e-11	5
Col4a2	4.26e-13	0.570398	0.913	0.956	1.35e-08	5
Paxbp1	5.44e-12	0.570386	0.617	0.519	1.73e-07	5
2900026A02Rik	4.84e-09	0.560585	0.732	0.799	0.000153693	5
Sash1	6.53e-07	0.560169	0.683	0.757	0.0207395	5
Ubr2	3.08e-07	0.559562	0.683	0.745	0.00978412	5
Zbtb10	3.81e-07	0.559478	0.514	0.475	0.0120953	5
Rbpj	4.35e-07	0.557683	0.716	0.839	0.0138073	5
Atp2b4	4.43e-09	0.557457	0.803	0.895	0.000140604	5
Plxdc2	1.77e-11	0.55441	0.902	0.953	5.64e-07	5
Bclaf1	7.11e-07	0.552658	0.727	0.845	0.0225912	5
Gm10848	7.15e-12	0.54612	0.344	0.178	2.27e-07	5
Gm20721	7.69e-07	0.542375	0.421	0.324	0.0244398	5
Phldb2	5.38e-09	0.538126	0.776	0.804	0.000170968	5
Msn	1.57e-08	0.536872	0.907	0.969	0.000498437	5
Lonrf3	1.14e-06	0.5353	0.273	0.157	0.0361207	5
Mapk8ip3	3.35e-07	0.532721	0.475	0.406	0.0106465	5
Sf3b1	3.07e-08	0.532103	0.858	0.954	0.000975057	5
Ubc	1.18e-06	0.529429	0.967	0.992	0.0374692	5
Rbm39	3.35e-16	0.524607	0.984	0.989	1.06e-11	5
Ranbp2	6.46e-10	0.522479	0.732	0.78	2.05e-05	5
Atp5o	2.12e-07	0.521423	0.284	0.162	0.0067465	5
Hnrnpdl	9.45e-09	0.520602	0.792	0.898	0.000300137	5
Ski	2.37e-12	0.519483	0.82	0.922	7.52e-08	5
Ppp6r3	1.21e-07	0.516049	0.612	0.671	0.00384245	5
1700109K24Rik	1.08e-08	0.513823	0.268	0.135	0.000342627	5
Ccdc88c	4.68e-09	0.511349	0.415	0.284	0.000148579	5
Pkp4	8.67e-07	0.510222	0.809	0.903	0.027539	5
Gm41764	2.6e-09	0.504893	0.301	0.161	8.27e-05	5
Cnot1	9.97e-10	0.504613	0.656	0.649	3.17e-05	5
Ktn1	2.97e-09	0.501082	0.847	0.923	9.44e-05	5
Cdh13	7.67e-08	0.500759	0.858	0.926	0.00243776	5
Grid2	3.74e-29	1.032	0.445	0.136	1.19e-24	6
Kcnab1	7.83e-35	1.01552	0.978	0.815	2.49e-30	6
Gucy1a1	2.05e-41	0.948385	0.989	0.793	6.52e-37	6
Gstm1	1.34e-39	0.904644	0.978	0.873	4.24e-35	6
Myh11	2.51e-34	0.881528	0.995	0.882	7.98e-30	6
Mylk4	8.02e-23	0.829077	0.78	0.507	2.55e-18	6
Ogn	1.63e-29	0.823353	0.978	0.838	5.19e-25	6
Fmo2	9.03e-26	0.797575	0.995	0.832	2.87e-21	6
Cped1	3.83e-41	0.796803	1	0.966	1.22e-36	6
Erbb4	1.4e-23	0.79331	0.857	0.554	4.44e-19	6
Tmcc3	1.2e-24	0.789706	0.885	0.672	3.81e-20	6
Pdgfd	7.24e-24	0.771166	0.956	0.831	2.3e-19	6
Vwc2	9.6e-25	0.755035	0.791	0.466	3.05e-20	6
Epha3	4.47e-25	0.753339	0.742	0.438	1.42e-20	6
Sgcd	1.4e-36	0.748358	0.995	0.971	4.45e-32	6
Nox4	4.29e-21	0.742829	0.973	0.894	1.36e-16	6
Rbp4	7.32e-23	0.739256	0.896	0.61	2.32e-18	6
Synpo2	3.01e-28	0.738886	0.978	0.871	9.56e-24	6
CT010467.1	1.39e-08	0.738227	1	1	0.000440044	6
Lmod1	6.25e-32	0.71749	0.995	0.907	1.98e-27	6
Tns1	7.07e-36	0.715946	1	0.964	2.25e-31	6
Dgkb	4.8e-26	0.707169	0.797	0.49	1.53e-21	6
Gabra3	1.8e-31	0.68785	0.89	0.514	5.73e-27	6
Gucy1b1	1.02e-30	0.675854	0.967	0.782	3.25e-26	6
Ank2	9.85e-20	0.658979	0.94	0.802	3.13e-15	6
Filip1l	5e-21	0.656189	1	0.972	1.59e-16	6
Lama4	2e-22	0.652665	0.852	0.685	6.36e-18	6
Npy1r	3.41e-24	0.647526	0.852	0.521	1.08e-19	6
Rbpms	2.77e-31	0.645361	0.995	0.945	8.81e-27	6
Svil	5.68e-28	0.640666	0.978	0.907	1.8e-23	6
Map1b	8.1e-28	0.624	0.995	0.929	2.57e-23	6
Itga8	8.42e-24	0.612929	0.989	0.9	2.68e-19	6
B3galt1	3.59e-18	0.609142	0.967	0.863	1.14e-13	6
Tpm1	5.8e-22	0.602458	0.995	0.973	1.84e-17	6
Entpd1	6.04e-25	0.602441	0.923	0.747	1.92e-20	6
Plcb4	7.13e-24	0.596833	1	0.898	2.26e-19	6
Hspb6	1.38e-24	0.596145	0.918	0.688	4.39e-20	6
Myom1	6.15e-23	0.595246	0.978	0.827	1.95e-18	6
Cald1	8.55e-26	0.591632	1	0.988	2.72e-21	6
Cavin2	2.62e-26	0.5866	0.835	0.509	8.32e-22	6
Fbxl22	5.39e-18	0.581914	0.896	0.608	1.71e-13	6
Limch1	2.39e-16	0.578489	0.967	0.859	7.6e-12	6
Ptprd	7.81e-22	0.574547	0.967	0.821	2.48e-17	6
Vldlr	1.22e-19	0.568691	0.835	0.627	3.86e-15	6
Nalcn	1.02e-18	0.567088	0.67	0.406	3.24e-14	6
Fblim1	2.16e-22	0.566516	0.995	0.899	6.87e-18	6
Mfap4	1.15e-18	0.564726	0.967	0.74	3.66e-14	6
Sntb1	7.69e-19	0.564055	0.78	0.504	2.44e-14	6
Pcdh7	7.01e-23	0.561125	0.995	0.985	2.23e-18	6
Ntf3	7.39e-25	0.557046	0.89	0.619	2.35e-20	6
Thsd4	1.84e-19	0.556614	0.989	0.845	5.84e-15	6
9530026P05Rik	7.79e-14	0.55475	0.78	0.593	2.47e-09	6
Celf2	1.68e-24	0.552369	0.995	0.92	5.35e-20	6
Ntrk3	4.99e-21	0.550097	0.962	0.776	1.58e-16	6
Myl9	2.9e-16	0.544436	1	0.9	9.22e-12	6
Gsn	1.52e-16	0.543768	1	0.969	4.83e-12	6
Ltbp4	4.64e-20	0.541769	0.995	0.919	1.48e-15	6
Kctd16	6.15e-07	0.537939	0.412	0.263	0.0195486	6
E030013I19Rik	7.15e-17	0.528252	0.841	0.586	2.27e-12	6
Dmd	1.28e-22	0.524053	1	0.949	4.07e-18	6
Arhgap6	4.62e-15	0.52235	0.962	0.888	1.47e-10	6
Dstn	1.74e-18	0.521922	0.995	0.989	5.53e-14	6
Ppp1r14a	1.49e-15	0.518583	0.995	0.82	4.74e-11	6
Cpe	6.76e-25	0.516134	1	0.975	2.15e-20	6
Cfh	2.12e-15	0.515381	0.984	0.877	6.75e-11	6
Foxp2	8e-15	0.512011	0.923	0.761	2.54e-10	6
Mylk	2.01e-17	0.511472	0.989	0.926	6.39e-13	6
Gadd45b	1.26e-49	1.71633	1	0.915	3.99e-45	7
Nfkbia	2.03e-47	1.58698	1	0.906	6.46e-43	7
Ifrd1	2.84e-52	1.32492	1	0.948	9.01e-48	7
Gdf15	2.13e-26	1.27763	0.74	0.389	6.77e-22	7
Atf3	5.93e-35	1.21145	0.994	0.874	1.88e-30	7
Irf1	6.97e-37	1.15139	0.896	0.554	2.21e-32	7
Lsmem1	3.44e-31	1.15068	0.805	0.426	1.09e-26	7
Egr1	4.63e-34	1.14982	0.994	0.931	1.47e-29	7
Dusp1	1.41e-29	1.12929	1	0.936	4.48e-25	7
mCereulean-cDNA	6.63e-19	1.12286	0.669	0.362	2.11e-14	7
Map3k5	2.96e-08	1.10822	0.812	0.736	0.000941641	7
Csrnp1	9.37e-47	1.10281	0.948	0.54	2.98e-42	7
Mpp7	1.85e-14	1.08505	0.747	0.59	5.89e-10	7
Fos	1.53e-27	1.05199	1	0.977	4.85e-23	7
Nr4a1	3.91e-38	1.03607	1	0.879	1.24e-33	7
Fosb	6.25e-29	1.00139	1	0.902	1.99e-24	7
Junb	5.07e-27	0.998663	1	0.971	1.61e-22	7
Flnc	1.83e-15	0.988534	0.864	0.649	5.8e-11	7
Ier3	4.2e-21	0.973877	0.968	0.816	1.33e-16	7
Zfp36	4.25e-32	0.959083	0.987	0.865	1.35e-27	7
Klf4	1.05e-18	0.944782	0.981	0.817	3.33e-14	7
Klf6	2.5e-26	0.937204	0.974	0.914	7.94e-22	7
Hes1	2.57e-29	0.924917	0.974	0.753	8.16e-25	7
Cebpb	1.35e-19	0.900178	0.981	0.922	4.28e-15	7
Hk2	2.08e-33	0.898895	0.987	0.752	6.6e-29	7
Tnfaip3	1.67e-28	0.884255	0.844	0.475	5.32e-24	7
Ccnl1	1.32e-32	0.872915	0.994	0.868	4.2e-28	7
Nfkbiz	9.01e-31	0.862187	1	0.863	2.86e-26	7
Gem	1.78e-24	0.851812	0.994	0.893	5.67e-20	7
Serpine1	5.93e-13	0.827382	0.903	0.706	1.88e-08	7
Gm17056	5.26e-24	0.822015	0.695	0.355	1.67e-19	7
Nfkb1	1.17e-12	0.78747	0.857	0.733	3.71e-08	7
Klf2	8.05e-15	0.782923	0.935	0.788	2.56e-10	7
Pim1	2.44e-28	0.777132	0.916	0.644	7.76e-24	7
Azin1	1.03e-28	0.768403	0.974	0.788	3.28e-24	7
Itih4	3.52e-17	0.757463	0.942	0.739	1.12e-12	7
Ier2	7.29e-19	0.755962	0.994	0.882	2.32e-14	7
Ppp1r15a	1.85e-26	0.748573	0.968	0.825	5.88e-22	7
Sqstm1	1.04e-27	0.73176	0.987	0.95	3.29e-23	7
Rrad	1.87e-13	0.72589	0.896	0.731	5.93e-09	7
Ubc	4.29e-25	0.697506	0.994	0.99	1.36e-20	7
Rhob	4.97e-13	0.685367	0.974	0.897	1.58e-08	7
Olfr1033	3.09e-15	0.677221	0.981	0.827	9.82e-11	7
Irs2	1.14e-19	0.663988	0.864	0.61	3.63e-15	7
Gm12840	1.46e-12	0.655011	0.805	0.587	4.65e-08	7
Jun	7.72e-16	0.652019	1	0.987	2.45e-11	7
Kdm6b	1.46e-29	0.651468	0.922	0.653	4.65e-25	7
Klf10	9.74e-25	0.651146	0.903	0.611	3.09e-20	7
Cxcl1	5.38e-18	0.650578	0.721	0.401	1.71e-13	7
Gadd45g	1.7e-09	0.64814	0.942	0.861	5.41e-05	7
Abi1	5.35e-14	0.647847	0.948	0.875	1.7e-09	7
Skil	3.17e-26	0.639703	0.981	0.874	1.01e-21	7
Slc38a2	8.28e-24	0.634652	1	0.982	2.63e-19	7
Btg2	7.17e-15	0.633269	0.987	0.909	2.28e-10	7
Socs3	9.3e-11	0.613931	0.831	0.617	2.96e-06	7
Myocd	1.35e-17	0.59778	0.935	0.821	4.3e-13	7
Dleu2	1.44e-11	0.59511	0.818	0.61	4.58e-07	7
Pnrc1	9.26e-22	0.586303	1	0.953	2.94e-17	7
Pim3	1.54e-20	0.583558	0.786	0.516	4.89e-16	7
Cdkn1a	4.47e-15	0.574267	0.818	0.511	1.42e-10	7
Atp13a3	2.45e-25	0.571351	0.961	0.839	7.79e-21	7
Nr4a2	3.35e-14	0.562597	0.909	0.728	1.07e-09	7
Hivep2	5.5e-18	0.55453	0.955	0.862	1.75e-13	7
Jund	3.98e-18	0.553783	1	0.992	1.27e-13	7
Cfh	2.61e-12	0.552877	0.974	0.879	8.28e-08	7
Alkbh5	1.87e-12	0.548329	0.903	0.742	5.95e-08	7
Nr4a3	4.62e-20	0.548133	0.727	0.393	1.47e-15	7
Id3	2.08e-11	0.546968	0.994	0.971	6.6e-07	7
Mpp5	8.51e-20	0.539579	0.87	0.643	2.7e-15	7
Rasl11b	5.71e-14	0.53698	0.896	0.696	1.81e-09	7
Dennd4a	2.53e-16	0.531492	0.916	0.742	8.04e-12	7
Id1	6.64e-09	0.516968	0.922	0.762	0.000211	7
Peli1	1.24e-09	0.514509	0.818	0.636	3.93e-05	7
Klf9	2.69e-19	0.511815	0.987	0.938	8.55e-15	7
Ier5	1.19e-19	0.506186	0.981	0.767	3.79e-15	7
Col2a1	4.16e-119	7.02185	0.972	0.287	1.32e-114	8
Ibsp	5.52e-126	6.2607	0.828	0.133	1.75e-121	8
Cytl1	5.81e-91	4.73465	0.883	0.253	1.85e-86	8
Chad	3.83e-172	4.44709	0.786	0.069	1.22e-167	8
Col11a1	5.42e-202	3.90226	0.6	0.02	1.72e-197	8
Sparc	1.14e-82	3.84463	1	0.992	3.62e-78	8
Chil1	1.96e-44	3.79899	0.317	0.042	6.22e-40	8
Ecrg4	4.11e-97	3.75684	1	0.416	1.3e-92	8
Acan	2.58e-113	3.66342	1	0.339	8.2e-109	8
Fmod	5.76e-165	3.60482	0.979	0.152	1.83e-160	8
Spp1	1.73e-73	3.45552	1	0.548	5.5e-69	8
Comp	1.59e-51	3.35663	0.793	0.29	5.04e-47	8
Col11a2	2.28e-305	3.23421	0.972	0.045	7.24e-301	8
Crispld1	8.7e-89	3.07594	0.986	0.469	2.76e-84	8
Cst3	2.39e-74	3.07192	1	0.994	7.59e-70	8
Col9a3	2.62e-282	3.04901	0.883	0.037	8.31e-278	8
Phlda1	7.14e-71	3.00608	0.979	0.523	2.27e-66	8
Omd	1.96e-62	2.89406	0.793	0.273	6.23e-58	8
Sox9	7.39e-91	2.79306	0.993	0.416	2.35e-86	8
Col1a1	8.04e-40	2.78212	0.966	0.981	2.55e-35	8
Snorc	2.42e-73	2.78187	0.552	0.084	7.7e-69	8
Xylt1	1.14e-113	2.73244	0.986	0.303	3.61e-109	8
Dcn	2.23e-70	2.68084	1	0.744	7.09e-66	8
Col1a2	6.6e-70	2.67796	1	0.988	2.1e-65	8
Hapln1	4.7e-219	2.63979	0.821	0.052	1.49e-214	8
Col27a1	2.26e-110	2.51534	0.986	0.327	7.17e-106	8
Enpp2	3.88e-66	2.46841	0.903	0.38	1.23e-61	8
Pcolce2	5.2e-73	2.37217	0.938	0.409	1.65e-68	8
Prg4	2.75e-59	2.37108	0.786	0.22	8.73e-55	8
Hp	8.43e-36	2.36411	0.517	0.133	2.68e-31	8
Pdzrn4	7.43e-63	2.2297	0.89	0.357	2.36e-58	8
Col9a1	8.84e-226	2.21637	0.621	0.016	2.81e-221	8
Fn1	3.13e-67	2.2103	1	0.965	9.93e-63	8
Alpl	1.34e-18	2.20184	0.359	0.122	4.26e-14	8
Bhlhe40	3.05e-64	2.18527	0.986	0.614	9.7e-60	8
Col6a1	1.13e-72	2.15581	1	0.909	3.57e-68	8
Col9a2	4.76e-260	2.12683	0.641	0.011	1.51e-255	8
Sdk2	1.5e-151	2.0989	0.979	0.178	4.76e-147	8
Gdf10	2.35e-108	2.08921	0.952	0.213	7.46e-104	8
Frzb	4.8e-65	1.99722	0.986	0.641	1.52e-60	8
Mfge8	7.36e-37	1.96759	0.986	0.963	2.34e-32	8
Rarres1	1.58e-87	1.95129	0.959	0.35	5.01e-83	8
Ier3	1.84e-31	1.92033	0.979	0.816	5.86e-27	8
Gm28153	1.12e-127	1.89942	0.959	0.194	3.57e-123	8
Lif	2.64e-83	1.89288	0.4	0.032	8.39e-79	8
Scrg1	4.67e-306	1.85874	0.752	0.013	1.48e-301	8
Fap	3.63e-126	1.8522	0.89	0.157	1.15e-121	8
Sdc4	2.06e-55	1.83726	0.993	0.932	6.55e-51	8
Col6a2	2.79e-66	1.82524	1	0.905	8.86e-62	8
Cox4i2	6.22e-82	1.82198	0.897	0.301	1.98e-77	8
Junb	1.53e-37	1.78089	1	0.971	4.86e-33	8
Cnmd	1.45e-133	1.76996	0.476	0.023	4.59e-129	8
Ppic	6.11e-58	1.76215	0.952	0.744	1.94e-53	8
Pth1r	3.43e-46	1.74763	0.848	0.42	1.09e-41	8
Col5a2	9.82e-60	1.74736	1	0.93	3.12e-55	8
Tnfrsf11b	3.32e-63	1.72401	0.986	0.484	1.05e-58	8
Fibin	2.96e-41	1.71729	0.938	0.6	9.4e-37	8
Kcnq5	2.23e-24	1.70824	0.903	0.678	7.1e-20	8
Trps1	3.57e-60	1.6703	0.979	0.721	1.14e-55	8
Errfi1	1.19e-19	1.66925	0.903	0.72	3.77e-15	8
Hbegf	9.9e-20	1.66058	0.869	0.686	3.15e-15	8
Slc20a1	4.3e-37	1.65445	0.731	0.31	1.37e-32	8
Mmp2	1.3e-79	1.63464	0.979	0.349	4.13e-75	8
Sox6	5.73e-59	1.62415	0.972	0.577	1.82e-54	8
Ptgs2	1.97e-28	1.61754	0.738	0.355	6.26e-24	8
Ccdc80	1.76e-46	1.6103	0.972	0.902	5.58e-42	8
Chst11	6.09e-81	1.59669	0.917	0.303	1.93e-76	8
Tubb2a	2.86e-44	1.59256	0.931	0.631	9.08e-40	8
Klf2	2.06e-23	1.57877	0.931	0.789	6.55e-19	8
Lgals3	5.03e-47	1.55797	0.966	0.592	1.6e-42	8
Tiam2	4.38e-64	1.53828	0.972	0.447	1.39e-59	8
Nt5e	2.29e-229	1.52933	0.8	0.039	7.29e-225	8
Fxyd5	3.75e-61	1.52323	0.972	0.565	1.19e-56	8
Cdkn1a	1.35e-40	1.51022	0.91	0.507	4.28e-36	8
Tnfaip6	4.64e-41	1.50136	0.697	0.227	1.47e-36	8
Gm15283	4.83e-46	1.47911	0.931	0.481	1.54e-41	8
Col6a3	1.8e-39	1.47341	0.986	0.842	5.73e-35	8
Bpifb1	5.91e-101	1.45542	0.379	0.019	1.88e-96	8
Zfp36	2.45e-18	1.45374	0.945	0.868	7.79e-14	8
Wif1	5.93e-14	1.44367	0.759	0.582	1.88e-09	8
Lcn2	1e-20	1.44238	0.634	0.282	3.19e-16	8
Phex	3.65e-61	1.42073	0.572	0.108	1.16e-56	8
Clint1	1.2e-63	1.41955	0.966	0.756	3.8e-59	8
Pdgfrl	7.36e-79	1.41396	0.91	0.293	2.34e-74	8
Klf4	1.83e-29	1.41253	0.972	0.818	5.83e-25	8
Serpinh1	2.68e-57	1.41134	1	0.962	8.5e-53	8
Nfatc2	2.2e-97	1.40462	0.71	0.111	6.99e-93	8
Col10a1	5.38e-67	1.39571	0.29	0.019	1.71e-62	8
Trpv4	0	1.37894	0.897	0.031	0	8
Piezo1	2.3e-54	1.36651	0.938	0.405	7.29e-50	8
Mia	1.37e-45	1.36426	0.669	0.214	4.35e-41	8
Emp1	2.68e-55	1.36135	0.938	0.409	8.52e-51	8
Lbhd2	4.39e-206	1.35358	0.703	0.034	1.4e-201	8
Itih5l-ps	0	1.35156	0.759	0.005	0	8
Fzd9	1.88e-200	1.34107	0.834	0.06	5.98e-196	8
Smoc2	1.58e-43	1.31821	0.793	0.282	5.03e-39	8
Tnfaip2	9.38e-94	1.29854	0.717	0.114	2.98e-89	8
Srpx	2.36e-125	1.29148	0.621	0.054	7.48e-121	8
S100b	9.02e-123	1.28477	0.793	0.106	2.87e-118	8
Papss2	2.51e-80	1.28265	0.883	0.27	7.96e-76	8
Metrnl	3.18e-70	1.27089	0.855	0.28	1.01e-65	8
Lum	1.16e-44	1.26886	1	0.632	3.67e-40	8
Cpne8	5.23e-68	1.25576	0.938	0.346	1.66e-63	8
Col16a1	7.02e-84	1.25293	0.862	0.229	2.23e-79	8
Baiap2l1	7.53e-86	1.25021	0.855	0.203	2.39e-81	8
Icam1	4.43e-35	1.24142	0.793	0.34	1.41e-30	8
Serpine2	5.59e-50	1.21491	1	0.975	1.77e-45	8
Gadd45b	1.31e-18	1.20817	0.986	0.916	4.17e-14	8
Ivns1abp	1.88e-87	1.20382	0.931	0.294	5.96e-83	8
Enpp1	6.25e-65	1.20211	0.924	0.415	1.98e-60	8
Raph1	7.63e-50	1.19409	0.966	0.609	2.42e-45	8
Srpx2	3.38e-77	1.19002	0.883	0.267	1.07e-72	8
Nfatc1	8.1e-62	1.18881	0.952	0.438	2.57e-57	8
Ppa1	1.07e-33	1.18544	0.848	0.5	3.39e-29	8
Itga10	9.4e-105	1.17739	0.959	0.249	2.99e-100	8
Plod2	2.27e-47	1.16613	0.966	0.834	7.21e-43	8
Sox5	1.23e-36	1.14837	0.979	0.742	3.92e-32	8
Tsc22d1	2.52e-27	1.14581	0.972	0.946	8e-23	8
Meltf	3.07e-270	1.14338	0.724	0.017	9.75e-266	8
Fam180a	5.2e-153	1.14005	0.572	0.031	1.65e-148	8
Anxa8	1.36e-87	1.13964	0.814	0.16	4.32e-83	8
Cd109	4.66e-43	1.13914	0.952	0.582	1.48e-38	8
Klf10	2.6e-31	1.13681	0.931	0.611	8.27e-27	8
Pltp	3.32e-43	1.13534	0.669	0.218	1.06e-38	8
Atp2b1	3.22e-45	1.12577	0.972	0.82	1.02e-40	8
Fgfr3	1.76e-181	1.12124	0.834	0.073	5.6e-177	8
Tnn	8.42e-115	1.11291	0.6	0.056	2.67e-110	8
Eps8	3.95e-136	1.09856	0.828	0.101	1.25e-131	8
Loxl3	4.67e-28	1.09599	0.814	0.517	1.48e-23	8
Lbp	2.73e-77	1.0953	0.483	0.056	8.66e-73	8
Gm16070	2.88e-145	1.08847	0.759	0.074	9.14e-141	8
Ier2	6.45e-20	1.08508	0.952	0.885	2.05e-15	8
Neat1	3.39e-24	1.07429	0.931	0.716	1.08e-19	8
Cxcl10	9.07e-09	1.0709	0.248	0.101	0.00028809	8
Nr4a2	2.77e-10	1.06811	0.848	0.733	8.8e-06	8
Runx1	1.31e-48	1.0678	0.924	0.423	4.16e-44	8
Slc8a3	7.79e-97	1.06503	0.8	0.136	2.47e-92	8
Egr1	3.67e-21	1.06229	0.972	0.932	1.17e-16	8
Dhx58os	8.95e-118	1.05493	0.648	0.068	2.84e-113	8
Ankrd28	1.13e-34	1.05214	0.924	0.501	3.6e-30	8
Cebpb	9.63e-12	1.0369	0.945	0.924	3.06e-07	8
Hif1a	4.44e-36	1.03198	0.979	0.886	1.41e-31	8
Col12a1	2.87e-48	1.02629	0.752	0.228	9.11e-44	8
Clec3a	8.81e-201	1.02511	0.476	0.006	2.8e-196	8
Eps8l2	7.91e-100	1.01904	0.807	0.147	2.51e-95	8
Tgfb1	1.43e-39	1.01695	0.945	0.631	4.56e-35	8
Tsc22d3	3.31e-75	1.01525	0.8	0.206	1.05e-70	8
Slc7a2	7.51e-42	1.01136	0.952	0.491	2.39e-37	8
Cilp2	5.35e-107	0.991224	0.572	0.054	1.7e-102	8
Wwox	7.95e-30	0.989846	0.841	0.466	2.53e-25	8
Gm45153	1.34e-124	0.98418	0.745	0.089	4.26e-120	8
Nos2	3.88e-72	0.969213	0.345	0.026	1.23e-67	8
Ank	1.02e-22	0.964886	0.931	0.712	3.24e-18	8
Rab11fip4	3.55e-246	0.954705	0.759	0.028	1.13e-241	8
Spred1	6.38e-40	0.952965	0.91	0.557	2.03e-35	8
Cemip	2.42e-120	0.950716	0.724	0.08	7.68e-116	8
Kif21a	5.6e-159	0.94998	0.786	0.074	1.78e-154	8
Prkca	2.27e-32	0.949504	0.903	0.538	7.22e-28	8
Smpd3	5.08e-71	0.94835	0.407	0.041	1.61e-66	8
Myo1e	3.25e-28	0.938665	0.959	0.801	1.03e-23	8
Airn	7.31e-34	0.936793	0.966	0.744	2.32e-29	8
Meg3	4.6e-14	0.936196	0.772	0.569	1.46e-09	8
Bmp2	1.53e-14	0.935038	0.648	0.318	4.86e-10	8
Nr4a1	7.76e-20	0.933701	0.972	0.881	2.46e-15	8
Ctsk	3.38e-19	0.930479	0.614	0.332	1.07e-14	8
Spink5	8.46e-122	0.928639	0.4	0.015	2.69e-117	8
Tlr2	1.22e-36	0.914705	0.676	0.235	3.87e-32	8
Igf2r	4.5e-36	0.914177	0.972	0.744	1.43e-31	8
Cspg4	4.17e-20	0.89782	1	0.924	1.32e-15	8
Stk32b	2.27e-78	0.892458	0.821	0.184	7.2e-74	8
Ptpn2	2.51e-28	0.892	0.938	0.691	7.96e-24	8
Fgfrl1	1.74e-43	0.885834	0.945	0.587	5.51e-39	8
Grb10	2.22e-28	0.88572	0.903	0.608	7.05e-24	8
Myoc	1.94e-72	0.882899	0.214	0.006	6.17e-68	8
Ldlrad3	1.14e-30	0.874649	0.897	0.633	3.64e-26	8
Csf1	9.42e-09	0.874104	0.731	0.521	0.000299149	8
Serpina3n	1.64e-33	0.870327	0.883	0.37	5.22e-29	8
Sdc3	1.45e-48	0.863813	0.924	0.427	4.6e-44	8
Npc2	9.32e-33	0.860393	0.938	0.848	2.96e-28	8
Otor	2.44e-67	0.85909	0.186	0.004	7.74e-63	8
Slc29a1	4.08e-33	0.853558	0.959	0.786	1.3e-28	8
Lysmd4	3.5e-19	0.851767	0.848	0.514	1.11e-14	8
Dap	8.56e-41	0.849134	0.972	0.835	2.72e-36	8
Pde4d	4.42e-09	0.843689	0.903	0.706	0.000140301	8
Ell2	1.43e-27	0.840231	0.938	0.636	4.54e-23	8
Nfkbia	3.68e-11	0.838446	0.993	0.907	1.17e-06	8
Cxcl1	7.72e-10	0.834616	0.655	0.407	2.45e-05	8
Ier5	1.68e-14	0.832321	0.91	0.773	5.33e-10	8
Rgcc	1.01e-31	0.830981	0.779	0.347	3.21e-27	8
Tob1	8.35e-24	0.829585	0.917	0.704	2.65e-19	8
Rab31	1.5e-29	0.827044	0.869	0.494	4.77e-25	8
Nebl	2.15e-29	0.825091	0.717	0.308	6.84e-25	8
P3h2	3.39e-26	0.820016	0.828	0.471	1.08e-21	8
Gfpt2	2.96e-69	0.816729	0.676	0.133	9.42e-65	8
Pcolce	1.33e-33	0.815512	0.862	0.44	4.24e-29	8
Plagl1	8.23e-46	0.811837	0.538	0.119	2.61e-41	8
Ckap4	3.01e-39	0.809116	0.979	0.787	9.57e-35	8
Ackr3	3.66e-43	0.808058	0.807	0.295	1.16e-38	8
Cdc42ep3	5.01e-21	0.807316	0.959	0.895	1.59e-16	8
Vkorc1	1.14e-32	0.804189	0.91	0.804	3.61e-28	8
Maged2	7.8e-31	0.803342	0.883	0.634	2.48e-26	8
Elk3	4.55e-32	0.80214	0.876	0.497	1.44e-27	8
Plau	2.79e-26	0.800709	0.331	0.078	8.87e-22	8
Ptgs2os	2.53e-55	0.800569	0.455	0.071	8.02e-51	8
Scara3	2.27e-20	0.798877	0.938	0.682	7.2e-16	8
Col3a1	3.72e-10	0.7987	1	0.987	1.18e-05	8
Rrbp1	1.42e-41	0.796985	0.993	0.991	4.53e-37	8
Npas3	7.51e-116	0.796972	0.572	0.048	2.39e-111	8
Gsn	2.69e-08	0.791502	1	0.969	0.000853892	8
Wwp2	2.07e-28	0.789241	1	0.95	6.57e-24	8
Golph3	5.73e-38	0.788847	0.903	0.654	1.82e-33	8
Nucb2	7.69e-39	0.787938	0.883	0.542	2.44e-34	8
Ugdh	1.41e-26	0.782157	0.8	0.462	4.47e-22	8
Zbtb7c	1.45e-47	0.779298	0.841	0.297	4.59e-43	8
Rcan1	1.61e-14	0.779005	0.745	0.428	5.1e-10	8
Fkbp10	1.86e-39	0.769663	0.972	0.686	5.89e-35	8
Hexa	2.12e-28	0.766842	0.938	0.763	6.75e-24	8
Psd3	3.71e-22	0.765965	0.897	0.669	1.18e-17	8
Islr	3.9e-21	0.762638	0.959	0.86	1.24e-16	8
Adcy2	7.63e-80	0.761132	0.69	0.12	2.43e-75	8
Carmil1	4.15e-38	0.760136	0.903	0.473	1.32e-33	8
Dab2	5.46e-70	0.759953	0.855	0.258	1.73e-65	8
Ptprm	1.23e-22	0.757557	0.945	0.713	3.9e-18	8
Zfp385b	3.52e-21	0.757151	0.572	0.25	1.12e-16	8
S100a10	1.14e-18	0.755049	0.959	0.803	3.62e-14	8
Tnc	2.23e-10	0.751227	0.69	0.467	7.09e-06	8
Smad7	2.47e-16	0.750673	0.972	0.899	7.85e-12	8
Ssr4	9.32e-30	0.744903	0.966	0.9	2.96e-25	8
Egr3	5.2e-34	0.742527	0.641	0.224	1.65e-29	8
Lman1	1.68e-26	0.741628	0.972	0.832	5.34e-22	8
Pdia6	2.98e-30	0.740871	0.993	0.883	9.48e-26	8
Selenos	2.88e-34	0.737118	0.952	0.872	9.14e-30	8
Slc44a1	5e-32	0.733047	0.917	0.578	1.59e-27	8
Anxa4	1.67e-26	0.732949	0.897	0.678	5.31e-22	8
Gas5	4.49e-21	0.732186	0.945	0.934	1.42e-16	8
Spry2	1.75e-28	0.728994	0.669	0.299	5.55e-24	8
Fkbp9	1.54e-33	0.728361	0.972	0.89	4.88e-29	8
Trib1	3.54e-29	0.727152	0.759	0.375	1.13e-24	8
Ubc	2.17e-09	0.717459	0.993	0.99	6.9e-05	8
Fndc3b	8.21e-26	0.715651	0.979	0.978	2.61e-21	8
Cdk14	2.77e-42	0.714007	0.883	0.35	8.81e-38	8
Galnt2l	1.81e-15	0.711118	0.966	0.871	5.76e-11	8
Col25a1	4.93e-112	0.709759	0.283	0.005	1.57e-107	8
Kdelr2	6.47e-34	0.708343	0.959	0.859	2.06e-29	8
Stk26	9.86e-70	0.708092	0.648	0.126	3.13e-65	8
Cgref1	9.98e-66	0.707296	0.745	0.187	3.17e-61	8
Fgfr1	1.09e-21	0.70515	0.986	0.914	3.46e-17	8
Edil3	1.47e-190	0.70404	0.434	0.004	4.67e-186	8
Tafa5	4.58e-47	0.696496	0.779	0.264	1.45e-42	8
Rgs3	6.44e-19	0.695062	0.841	0.617	2.05e-14	8
Ssr2	1.69e-33	0.689818	0.952	0.755	5.38e-29	8
P4ha1	1.38e-26	0.688063	0.931	0.774	4.39e-22	8
Timp3	1.55e-14	0.684908	1	0.98	4.91e-10	8
Ehd3	4.61e-56	0.683657	0.793	0.26	1.47e-51	8
Ppib	5.38e-22	0.683203	0.986	0.949	1.71e-17	8
Adarb1	2.18e-11	0.682177	0.959	0.836	6.91e-07	8
Prelp	8.93e-14	0.681749	0.993	0.89	2.84e-09	8
Clic4	1.52e-18	0.679894	1	0.987	4.82e-14	8
Lrp1	7.23e-17	0.677618	1	0.97	2.3e-12	8
Noct	1.01e-34	0.677142	0.621	0.203	3.2e-30	8
Scin	9.8e-101	0.677085	0.821	0.132	3.11e-96	8
P3h3	4.7e-24	0.674272	0.972	0.85	1.49e-19	8
Glis3	1.14e-23	0.673035	0.731	0.318	3.63e-19	8
Snai1	2.48e-39	0.67037	0.51	0.126	7.88e-35	8
Adgrg2	1.54e-91	0.668224	0.703	0.108	4.9e-87	8
St3gal1	1.33e-25	0.667845	0.676	0.293	4.24e-21	8
Jmjd1c	1.86e-18	0.664412	0.986	0.864	5.92e-14	8
Tspan3	2.15e-32	0.663865	0.959	0.893	6.83e-28	8
Emilin1	7.07e-24	0.663238	0.966	0.86	2.25e-19	8
Vegfa	7.78e-11	0.661827	0.51	0.268	2.47e-06	8
Vps37b	5.64e-27	0.660608	0.89	0.499	1.79e-22	8
Col5a1	7.59e-13	0.659849	0.959	0.873	2.41e-08	8
AI506816	2.47e-33	0.659315	0.848	0.458	7.85e-29	8
Sash1	1.7e-21	0.651906	0.959	0.738	5.39e-17	8
Runx2	2.9e-45	0.649916	0.586	0.14	9.2e-41	8
Csrnp1	2.57e-13	0.649134	0.793	0.551	8.16e-09	8
Mtmr10	1.82e-45	0.646479	0.662	0.199	5.79e-41	8
Lpin2	1.86e-27	0.646189	0.731	0.317	5.9e-23	8
Rin2	1.17e-10	0.645297	0.945	0.875	3.71e-06	8
Lrrc8d	3.2e-68	0.643148	0.531	0.082	1.02e-63	8
Tmed9	6.71e-34	0.641928	0.993	0.929	2.13e-29	8
Mef2a	2.06e-11	0.641406	0.993	0.973	6.55e-07	8
Nckap5	1.86e-55	0.640221	0.566	0.115	5.91e-51	8
Bglap	4.78e-44	0.639108	0.103	0.001	1.52e-39	8
Ern1	7.77e-12	0.638413	0.717	0.441	2.47e-07	8
1500015L24Rik	2.46e-37	0.637304	0.586	0.161	7.82e-33	8
Mir99ahg	2.02e-18	0.635632	0.834	0.546	6.41e-14	8
Os9	1.7e-35	0.635566	0.945	0.685	5.41e-31	8
Piezo2	5.86e-42	0.634297	0.634	0.168	1.86e-37	8
Rapgef4	1.6e-66	0.633616	0.662	0.129	5.1e-62	8
Cask	1.12e-19	0.632784	0.89	0.63	3.54e-15	8
G0s2	4.83e-16	0.625471	0.207	0.047	1.53e-11	8
Penk	1.11e-17	0.624691	0.269	0.069	3.53e-13	8
Tgfbi	1.73e-43	0.62395	0.572	0.133	5.5e-39	8
Myo10	4.65e-33	0.623716	0.883	0.441	1.48e-28	8
Garem1	1.84e-25	0.62241	0.779	0.426	5.86e-21	8
Prnp	1.71e-20	0.617899	0.897	0.715	5.44e-16	8
Med13l	3.31e-21	0.617414	0.938	0.825	1.05e-16	8
Mast2	1.93e-16	0.614442	0.869	0.668	6.13e-12	8
Rcn1	3.21e-28	0.61354	0.924	0.628	1.02e-23	8
Elmo1	5.28e-19	0.612772	0.766	0.406	1.68e-14	8
Mxra8	5.35e-18	0.611896	0.972	0.888	1.7e-13	8
Slc39a14	9.63e-22	0.611734	0.903	0.611	3.06e-17	8
P3h1	1.53e-33	0.611258	0.834	0.423	4.87e-29	8
Sec24a	2.97e-20	0.610741	0.869	0.535	9.43e-16	8
Dnm1	1.68e-111	0.608743	0.752	0.099	5.32e-107	8
Traf3	6.6e-23	0.608323	0.883	0.506	2.1e-18	8
Glis1	2.33e-25	0.60251	0.579	0.222	7.4e-21	8
Rnf19b	2.01e-21	0.601337	0.89	0.573	6.37e-17	8
Ostc	2.24e-23	0.600875	0.917	0.791	7.13e-19	8
Cpd	1.96e-24	0.597412	0.89	0.556	6.23e-20	8
Adk	1.09e-12	0.594664	0.938	0.86	3.45e-08	8
Bglap2	1.77e-41	0.593013	0.117	0.003	5.63e-37	8
Hivep3	3.29e-13	0.592637	0.697	0.416	1.05e-08	8
Itpr2	8.1e-43	0.590907	0.745	0.252	2.57e-38	8
Il16	1.37e-44	0.59063	0.779	0.262	4.36e-40	8
Cd44	4.48e-10	0.588914	0.807	0.548	1.42e-05	8
Farp1	4.99e-30	0.587955	0.834	0.39	1.58e-25	8
Socs3	1.87e-07	0.586475	0.766	0.622	0.00594474	8
Dot1l	3.16e-22	0.579321	0.69	0.323	1e-17	8
Tpbg	1.01e-100	0.578604	0.662	0.087	3.19e-96	8
Maff	8.46e-10	0.573552	0.745	0.59	2.69e-05	8
Adgrg6	5.25e-69	0.572541	0.476	0.062	1.67e-64	8
Tmed10	1.2e-25	0.571895	0.966	0.93	3.82e-21	8
Ppp3ca	1.56e-16	0.569635	0.952	0.788	4.97e-12	8
Clec11a	2.46e-25	0.569462	0.566	0.205	7.82e-21	8
Enc1	2.17e-38	0.569076	0.552	0.147	6.89e-34	8
Sppl2a	2.06e-23	0.565991	0.917	0.708	6.53e-19	8
D630045J12Rik	3.7e-78	0.564698	0.628	0.099	1.17e-73	8
Rel	4.69e-18	0.564021	0.8	0.481	1.49e-13	8
Lpar1	4.33e-74	0.563188	0.669	0.117	1.38e-69	8
Tuba1c	1.18e-15	0.560141	0.862	0.63	3.76e-11	8
Ildr2	1.22e-35	0.559119	0.628	0.191	3.87e-31	8
Smim3	4.98e-35	0.556185	0.738	0.282	1.58e-30	8
Msi2	6.08e-18	0.555663	0.966	0.922	1.93e-13	8
Serinc5	1.3e-27	0.554428	0.676	0.273	4.14e-23	8
Cyp26b1	7.29e-53	0.554109	0.69	0.185	2.32e-48	8
Gpc6	7.32e-12	0.554026	0.966	0.946	2.32e-07	8
Btbd3	2.43e-21	0.553079	0.593	0.262	7.73e-17	8
Tubb2b	6.84e-46	0.551605	0.441	0.082	2.17e-41	8
1700025G04Rik	4.2e-35	0.550222	0.766	0.319	1.33e-30	8
Nedd4l	1.15e-15	0.548178	0.724	0.404	3.66e-11	8
Gfpt1	1.7e-26	0.547458	0.897	0.538	5.4e-22	8
Slc22a4	1.26e-49	0.545867	0.531	0.108	4e-45	8
Hmgcr	3.87e-33	0.542528	0.71	0.276	1.23e-28	8
Znhit6	9.23e-27	0.54187	0.745	0.364	2.93e-22	8
Klf13	2.29e-13	0.540255	0.966	0.86	7.28e-09	8
Ngef	7.67e-36	0.537081	0.814	0.363	2.44e-31	8
Itgav	3.17e-08	0.533928	0.945	0.849	0.00100771	8
Olfml3	2.82e-50	0.533673	0.572	0.123	8.97e-46	8
Syn3	7.89e-13	0.532498	0.938	0.755	2.51e-08	8
Sec22b	8.99e-30	0.532118	0.903	0.641	2.86e-25	8
Capn6	7.46e-98	0.530224	0.51	0.045	2.37e-93	8
Kdelr3	5.06e-25	0.530095	0.876	0.584	1.61e-20	8
Lmo7	3.31e-87	0.529307	0.517	0.053	1.05e-82	8
Tmed3	3.1e-16	0.528797	0.945	0.853	9.85e-12	8
Arfgap3	4.62e-28	0.526566	0.883	0.564	1.47e-23	8
Cbfb	8.15e-26	0.525625	0.766	0.395	2.59e-21	8
C3	8.35e-16	0.522924	0.786	0.45	2.65e-11	8
Irf2bp2	1.87e-08	0.522859	0.883	0.773	0.000593704	8
P4ha2	1.47e-18	0.522798	0.869	0.579	4.68e-14	8
Rplp0	4.45e-15	0.521921	0.986	0.957	1.41e-10	8
Tox	4.16e-84	0.516057	0.379	0.026	1.32e-79	8
Robo1	1.6e-31	0.515255	0.559	0.168	5.09e-27	8
Slc35a2	5.93e-37	0.515084	0.807	0.346	1.88e-32	8
Grin2a	1.75e-40	0.514826	0.559	0.129	5.56e-36	8
Bdkrb2	1.92e-26	0.513831	0.283	0.056	6.09e-22	8
Tgif1	5.23e-17	0.513673	0.628	0.309	1.66e-12	8
Chrdl1	1.24e-34	0.513016	0.476	0.116	3.95e-30	8
Slc4a7	4.63e-10	0.511255	0.8	0.591	1.47e-05	8
Alpk1	9.83e-32	0.511008	0.545	0.164	3.12e-27	8
Sesn3	3.17e-17	0.504973	0.869	0.631	1.01e-12	8
Ccnl1	3.66e-11	0.504969	0.966	0.871	1.16e-06	8
Pkd2	1.35e-15	0.504842	0.903	0.696	4.28e-11	8
Timp1	2.07e-28	0.504679	0.945	0.588	6.59e-24	8
Chadl	7.11e-36	0.504619	0.469	0.116	2.26e-31	8
Rasd1	6.09e-08	0.503943	0.428	0.248	0.00193462	8
Sost	1.5e-19	0.883491	0.961	0.664	4.75e-15	9
Mylk4	8.38e-24	0.8795	0.93	0.505	2.66e-19	9
Csrp2	3.43e-26	0.875358	1	0.964	1.09e-21	9
Ptprz1	7.28e-25	0.848571	0.898	0.509	2.31e-20	9
Igfbp2	5.26e-08	0.846287	0.25	0.099	0.00167052	9
Rrad	1.36e-15	0.788501	0.945	0.73	4.31e-11	9
Tafa1	7.84e-19	0.764887	0.672	0.315	2.49e-14	9
E030013I19Rik	8.89e-21	0.713872	0.938	0.586	2.82e-16	9
Postn	8.88e-19	0.683974	1	0.885	2.82e-14	9
Col18a1	3.76e-21	0.676935	1	0.944	1.19e-16	9
Tmsb4x	2.85e-16	0.663493	0.992	0.997	9.07e-12	9
Sparcl1	9.61e-12	0.656538	0.852	0.616	3.05e-07	9
Npnt	6.33e-20	0.656098	1	0.875	2.01e-15	9
Slit3	1.88e-19	0.635196	0.992	0.776	5.97e-15	9
Cnn1	1.02e-14	0.621665	1	0.804	3.25e-10	9
Myh10	7.05e-18	0.607176	0.984	0.91	2.24e-13	9
Tagln	3.11e-14	0.606556	1	0.961	9.89e-10	9
Serpine1	1.43e-10	0.602459	0.898	0.708	4.55e-06	9
Susd5	1.32e-18	0.597332	0.992	0.857	4.19e-14	9
Actn1	5.84e-22	0.587631	1	0.98	1.85e-17	9
Dennd4a	3.43e-14	0.584788	0.945	0.743	1.09e-09	9
Vim	4.49e-18	0.584529	1	0.995	1.43e-13	9
Flna	8.53e-14	0.57911	1	0.972	2.71e-09	9
Rock1	1.6e-15	0.575055	1	0.981	5.09e-11	9
Gask1b	6.2e-15	0.571609	0.969	0.815	1.97e-10	9
Dmpk	3.56e-17	0.560571	0.984	0.791	1.13e-12	9
Atf3	9.22e-11	0.557849	0.984	0.876	2.93e-06	9
Rcan2	2.76e-14	0.556127	0.992	0.903	8.76e-10	9
Prss23	1.79e-13	0.554644	0.906	0.693	5.69e-09	9
Enah	1.39e-15	0.552537	1	0.933	4.42e-11	9
Dsp	6.81e-17	0.552017	0.93	0.618	2.16e-12	9
Lmcd1	6.18e-13	0.549726	0.977	0.863	1.96e-08	9
Tnfrsf12a	5.45e-10	0.545292	0.898	0.802	1.73e-05	9
Acta2	1.99e-12	0.542482	1	0.986	6.31e-08	9
Sphkap	9.21e-17	0.54007	0.453	0.167	2.93e-12	9
Itgb1	1.97e-24	0.536565	1	0.99	6.25e-20	9
Tnnt2	1.56e-12	0.534252	0.336	0.126	4.95e-08	9
Ramp1	2.25e-13	0.509755	0.969	0.796	7.16e-09	9
Myh11	3.18e-10	0.505588	1	0.884	1.01e-05	9
Mfap4	1.52e-09	0.503272	0.945	0.746	4.82e-05	9
Adamtsl1	2.76e-172	3.75467	0.939	0.065	8.77e-168	10
Rgs5	2.27e-40	2.63337	0.976	0.48	7.22e-36	10
Sfrp2	1.39e-24	2.26477	0.915	0.598	4.4e-20	10
Mdga2	5.65e-192	2.1253	0.805	0.033	1.79e-187	10
Tmtc2	4.34e-33	1.97551	0.976	0.842	1.38e-28	10
Phactr1	1.47e-39	1.7659	0.988	0.728	4.67e-35	10
Sost	1.23e-22	1.76124	0.951	0.67	3.89e-18	10
Pde4d	7.59e-16	1.73403	0.902	0.712	2.41e-11	10
Bmpr1b	3.85e-32	1.72259	0.963	0.598	1.22e-27	10
Prss12	3.07e-97	1.6117	0.829	0.106	9.75e-93	10
Grid2	7.34e-41	1.61094	0.659	0.141	2.33e-36	10
Negr1	9.04e-161	1.57583	0.524	0.012	2.87e-156	10
Gxylt2	1.51e-30	1.52109	0.988	0.764	4.8e-26	10
Kcnip4	2.2e-13	1.51973	0.598	0.293	7e-09	10
Col15a1	9.39e-32	1.51874	0.963	0.798	2.98e-27	10
2210407C18Rik	1.47e-20	1.50536	0.744	0.35	4.68e-16	10
Lamc3	1.83e-64	1.49814	0.963	0.25	5.8e-60	10
Cdh18	1.73e-58	1.46805	0.744	0.133	5.48e-54	10
Cacna1d	4.55e-35	1.43364	0.915	0.467	1.45e-30	10
Gm26771	2.47e-23	1.37772	0.78	0.352	7.85e-19	10
Mfap5	1.38e-24	1.37107	0.963	0.763	4.37e-20	10
Prrx2	6.31e-53	1.36143	0.89	0.269	2e-48	10
Sema3c	1.65e-30	1.34917	0.951	0.676	5.26e-26	10
Osr1	1.5e-23	1.31518	0.963	0.717	4.77e-19	10
Uaca	9.43e-32	1.29663	0.915	0.579	3e-27	10
Htra1	4.95e-33	1.27623	0.988	0.968	1.57e-28	10
Lrrc17	8.11e-20	1.24728	0.854	0.602	2.58e-15	10
Nudt4	2.67e-26	1.16735	1	0.968	8.47e-22	10
Cacna2d3	4.05e-31	1.16121	0.854	0.334	1.29e-26	10
2610307P16Rik	9.48e-40	1.15014	0.756	0.207	3.01e-35	10
Tshz2	8.74e-76	1.14941	0.744	0.096	2.78e-71	10
Lama2	2.01e-23	1.13216	0.939	0.549	6.37e-19	10
Thbd	3.5e-40	1.12558	0.866	0.337	1.11e-35	10
Nbl1	3.72e-28	1.11027	0.963	0.716	1.18e-23	10
Chsy3	3.63e-18	1.10072	0.866	0.572	1.15e-13	10
Efna5	5.55e-18	1.08701	0.951	0.883	1.76e-13	10
Gdf10	2.38e-21	1.07547	0.683	0.243	7.57e-17	10
Ltbp1	4.21e-29	1.07292	1	0.961	1.34e-24	10
Fibin	1.35e-14	1.06439	0.902	0.61	4.28e-10	10
Hs6st3	1.39e-81	1.04975	0.427	0.023	4.41e-77	10
Fbln5	8.76e-25	1.04326	1	0.956	2.78e-20	10
Prex2	6.89e-17	1.03917	0.817	0.458	2.19e-12	10
Smoc1	3.85e-24	1.03636	1	0.902	1.22e-19	10
Pdzrn4	1.51e-10	1.03529	0.646	0.379	4.81e-06	10
Pde5a	1.12e-25	1.022	0.988	0.844	3.55e-21	10
Prrx1	1.24e-20	1.02048	0.963	0.831	3.95e-16	10
Arl15	1.02e-14	1.01659	0.829	0.585	3.25e-10	10
Dgki	3.82e-60	0.991903	0.622	0.085	1.21e-55	10
Col4a6	3.95e-13	0.976347	0.976	0.875	1.25e-08	10
Eln	6.35e-12	0.962989	0.988	0.929	2.02e-07	10
Inhba	7.49e-24	0.949097	0.988	0.838	2.38e-19	10
Meg3	5.8e-15	0.936179	0.878	0.571	1.84e-10	10
Sod3	3.1e-24	0.930393	0.976	0.965	9.85e-20	10
Prdm6	7.8e-22	0.923916	0.963	0.833	2.48e-17	10
Ltbp2	2.82e-19	0.910829	0.902	0.507	8.96e-15	10
Fbln1	1.88e-20	0.904745	0.634	0.236	5.98e-16	10
Vcan	2.86e-18	0.901277	0.939	0.702	9.08e-14	10
Pbx1	2.41e-18	0.878341	1	0.953	7.66e-14	10
Olfml2b	1.89e-16	0.86148	0.915	0.823	6e-12	10
Crispld2	1.16e-19	0.860258	0.927	0.624	3.69e-15	10
Fez1	1.02e-24	0.842192	0.915	0.595	3.25e-20	10
Kcnj15	1.19e-14	0.831135	0.683	0.334	3.78e-10	10
Ncam1	2.18e-16	0.81144	1	0.95	6.93e-12	10
Sgip1	1.29e-50	0.807771	0.683	0.125	4.1e-46	10
Frzb	1.51e-14	0.806953	0.915	0.653	4.78e-10	10
Ackr3	4.79e-18	0.795492	0.695	0.313	1.52e-13	10
Fgf12	6.67e-122	0.786571	0.366	0.007	2.12e-117	10
Adgrd1	1.66e-75	0.786487	0.585	0.057	5.27e-71	10
Gab2	1.63e-12	0.782303	0.915	0.794	5.19e-08	10
Lrrc7	2.91e-104	0.780058	0.476	0.021	9.25e-100	10
Tspan7	1.52e-26	0.771365	0.793	0.371	4.83e-22	10
Dlx6	1.52e-145	0.769503	0.598	0.023	4.81e-141	10
Ptprk	2.68e-12	0.764106	0.841	0.577	8.52e-08	10
Sobp	2.75e-18	0.763878	0.878	0.516	8.73e-14	10
Spock2	1.48e-136	0.759412	0.622	0.029	4.69e-132	10
Sema3d	1.09e-16	0.734204	0.915	0.571	3.46e-12	10
Dlx6os1	4.33e-167	0.724235	0.598	0.017	1.38e-162	10
Lnx2	5.66e-26	0.723161	0.732	0.282	1.8e-21	10
Dgkk	2.2e-76	0.720853	0.427	0.026	6.99e-72	10
Enpp2	7.6e-08	0.72037	0.646	0.403	0.00241525	10
Dlx5	7.19e-111	0.711452	0.683	0.049	2.28e-106	10
Lgr6	1.37e-13	0.710464	0.963	0.788	4.35e-09	10
Oat	4.68e-15	0.696493	0.988	0.945	1.49e-10	10
Mid1	9.95e-12	0.696313	0.829	0.616	3.16e-07	10
Ano1	5.02e-17	0.682427	0.902	0.605	1.59e-12	10
Bdnf	4.2e-13	0.682148	0.78	0.51	1.33e-08	10
Enpp5	1.79e-23	0.680202	0.866	0.462	5.68e-19	10
Pcp4l1	1.27e-10	0.677547	0.841	0.587	4.04e-06	10
Slc2a13	4.61e-09	0.675039	0.695	0.469	0.000146549	10
Grem1	8.89e-64	0.673946	0.341	0.019	2.83e-59	10
Erg	1.42e-10	0.672297	0.841	0.629	4.5e-06	10
Gpc3	2.7e-18	0.671802	0.366	0.087	8.57e-14	10
F3	7.13e-21	0.671222	0.683	0.249	2.26e-16	10
Scarf2	5.68e-13	0.65379	0.829	0.622	1.8e-08	10
Etl4	3.44e-20	0.649365	0.768	0.367	1.09e-15	10
Itga8	1.45e-11	0.643751	1	0.903	4.61e-07	10
Mdk	8.14e-23	0.629536	0.646	0.213	2.59e-18	10
Pde10a	6.85e-09	0.628419	0.415	0.178	0.000217618	10
Zfp385b	1.28e-22	0.622454	0.72	0.253	4.06e-18	10
Atp6v0a1	3.93e-18	0.622095	0.878	0.527	1.25e-13	10
Adamts6	5.95e-09	0.616117	0.768	0.528	0.000188937	10
Foxf1	4.53e-34	0.615098	0.695	0.188	1.44e-29	10
Ace	6.53e-07	0.613605	0.793	0.666	0.020753	10
Ldlr	2.73e-09	0.613577	0.476	0.241	8.67e-05	10
Glis3	1.79e-18	0.613477	0.744	0.329	5.68e-14	10
Atp1b3	1.02e-15	0.613262	0.963	0.911	3.23e-11	10
Carmn	1.44e-10	0.61249	0.659	0.35	4.58e-06	10
Ltbp3	3.44e-14	0.611803	0.976	0.926	1.09e-09	10
Colec12	4.16e-12	0.611775	0.963	0.917	1.32e-07	10
Rian	2.52e-11	0.597996	0.573	0.252	8.01e-07	10
Zbtb16	4.47e-10	0.591377	0.768	0.492	1.42e-05	10
Ahcyl2	1.09e-06	0.584338	0.61	0.425	0.0347023	10
Ror2	8.53e-48	0.582324	0.5	0.068	2.71e-43	10
9930111J21Rik2	3.97e-11	0.576368	0.549	0.269	1.26e-06	10
Gnaq	1.17e-16	0.5644	0.951	0.807	3.72e-12	10
Msx2	4.53e-206	0.5626	0.549	0.007	1.44e-201	10
Ank2	2.16e-09	0.557699	0.963	0.807	6.85e-05	10
Serpine2	4.74e-11	0.553953	1	0.975	1.51e-06	10
Timp3	1.68e-14	0.550716	0.988	0.981	5.34e-10	10
Col4a5	1.51e-09	0.549537	1	0.94	4.81e-05	10
Esrrg	4.01e-25	0.545786	0.22	0.023	1.27e-20	10
Mrvi1	1.44e-08	0.544099	0.939	0.847	0.000458092	10
Pawr	1.92e-10	0.538301	0.976	0.889	6.11e-06	10
Itm2b	4.11e-11	0.532216	1	0.975	1.31e-06	10
Dsp	4.6e-10	0.532039	0.878	0.626	1.46e-05	10
Enpp3	3.17e-31	0.531594	0.573	0.134	1.01e-26	10
Nox4	1.57e-06	0.529792	0.988	0.897	0.0497124	10
Fmnl2	8.7e-10	0.527969	0.78	0.462	2.76e-05	10
Pmp22	4.05e-10	0.523856	0.927	0.869	1.29e-05	10
Dtd1	3.12e-10	0.520794	0.744	0.487	9.9e-06	10
Kifap3	9.85e-12	0.516977	0.841	0.697	3.13e-07	10
Piezo1	1.51e-12	0.516276	0.756	0.426	4.79e-08	10
Rcn1	1.26e-14	0.516207	0.902	0.637	3.99e-10	10
Kcnj8	3.62e-08	0.512465	0.671	0.441	0.00114905	10
Id3	4.43e-08	0.509103	0.988	0.972	0.00140789	10
Psap	2.56e-16	0.505409	1	0.974	8.14e-12	10
Chst11	6.2e-17	0.505078	0.744	0.326	1.97e-12	10
Pln	1.87e-44	1.91105	0.742	0.161	5.94e-40	11
Sncg	6.11e-28	1.87401	0.955	0.614	1.94e-23	11
Crip1	2.62e-32	1.81194	1	0.952	8.34e-28	11
Notch3	2.01e-38	1.81194	0.833	0.267	6.37e-34	11
Sparcl1	9.31e-15	1.67679	0.939	0.62	2.96e-10	11
Palld	1.61e-25	1.63009	0.939	0.648	5.12e-21	11
Igfbp5	2.02e-15	1.52457	0.682	0.304	6.43e-11	11
Mustn1	1.73e-18	1.47945	0.985	0.866	5.49e-14	11
Adamts1	4.64e-09	1.41376	0.894	0.758	0.000147443	11
Fabp4	6.3e-09	1.33285	0.848	0.698	0.000200152	11
Epas1	6.1e-19	1.27796	0.909	0.718	1.94e-14	11
Pcp4l1	1.13e-19	1.27618	0.909	0.587	3.59e-15	11
Hspa1a	5.23e-08	1.22201	0.97	0.904	0.00166168	11
Tinagl1	4.69e-17	1.16744	0.894	0.663	1.49e-12	11
Gucy1a1	1.19e-20	1.13707	0.985	0.803	3.77e-16	11
Dgkb	1.23e-17	1.1186	0.894	0.502	3.91e-13	11
Gng11	8.3e-19	1.09222	0.879	0.601	2.64e-14	11
Cdh6	4.71e-18	1.06613	0.879	0.502	1.49e-13	11
Ptp4a3	3.26e-20	1.05817	0.909	0.588	1.04e-15	11
Gm13861	2.21e-26	1.03684	0.667	0.203	7.02e-22	11
Timp4	5.63e-17	1.03523	0.606	0.236	1.79e-12	11
Ccn3	6.5e-11	1.01151	0.955	0.825	2.07e-06	11
Ntrk2	1.5e-28	1.00533	0.742	0.218	4.76e-24	11
Olfml2a	3.33e-21	0.969532	0.682	0.257	1.06e-16	11
Txnip	7.52e-07	0.96514	0.848	0.837	0.0238715	11
C1s1	6.86e-15	0.936421	0.879	0.549	2.18e-10	11
Npy1r	2.92e-14	0.909082	0.879	0.537	9.26e-10	11
Filip1l	2.25e-13	0.821543	1	0.973	7.15e-09	11
Jun	1.57e-06	0.817118	0.985	0.988	0.0498992	11
Gja4	2.39e-15	0.811806	0.394	0.108	7.59e-11	11
Btg2	2.66e-08	0.799563	0.97	0.912	0.000844164	11
Tpm1	1.68e-11	0.786152	1	0.974	5.34e-07	11
Slc11a1	8.98e-46	0.769981	0.545	0.071	2.85e-41	11
Parm1	3.98e-15	0.764922	0.712	0.353	1.26e-10	11
Ckb	2.27e-11	0.76297	0.985	0.856	7.21e-07	11
Aspn	9.88e-09	0.759009	0.727	0.483	0.00031399	11
Ctnna3	1.33e-12	0.753584	1	0.786	4.24e-08	11
Hspb1	7e-08	0.746864	1	0.973	0.00222352	11
Art3	2.47e-08	0.744862	0.561	0.294	0.000785246	11
Cavin3	8.27e-14	0.723099	0.985	0.923	2.63e-09	11
Rgs7bp	1.34e-08	0.716954	0.803	0.633	0.000425465	11
Fam129a	2.04e-11	0.714912	0.939	0.908	6.47e-07	11
Synm	4.41e-13	0.710061	0.879	0.606	1.4e-08	11
Map3k7cl	5.46e-13	0.700764	0.864	0.528	1.74e-08	11
Prkg1	7.22e-11	0.697729	1	0.937	2.29e-06	11
Aoc3	1.5e-11	0.696398	0.97	0.722	4.76e-07	11
Nrip2	1.24e-66	0.693921	0.197	0.003	3.93e-62	11
Enpep	1.29e-29	0.692089	0.545	0.116	4.09e-25	11
Atp1b2	5.25e-17	0.688596	0.818	0.463	1.67e-12	11
Olfr558	8.23e-69	0.684206	0.167	0.001	2.61e-64	11
Tppp3	3.26e-08	0.677808	0.712	0.452	0.00103668	11
Mlf1	1.21e-08	0.667379	0.545	0.295	0.000383658	11
Ntn4	5.93e-08	0.66586	0.652	0.422	0.00188452	11
Cald1	5.1e-14	0.662404	1	0.988	1.62e-09	11
Nr2f2	3.24e-08	0.655863	0.803	0.679	0.00102988	11
Ndufa4l2	2.06e-08	0.655282	0.227	0.061	0.000654057	11
Dlc1	7.09e-11	0.65437	0.955	0.915	2.25e-06	11
Myl9	2.17e-09	0.653524	1	0.904	6.89e-05	11
Ndrg2	6.01e-12	0.645039	0.955	0.837	1.91e-07	11
Jund	2.1e-09	0.642152	1	0.992	6.66e-05	11
Ebf1	1.87e-13	0.638784	1	0.936	5.93e-09	11
Mylk	6.47e-09	0.628131	1	0.929	0.000205513	11
Tagln	7.35e-08	0.625132	1	0.962	0.00233396	11
Tbx2	3.15e-16	0.623112	0.455	0.139	9.99e-12	11
Tesc	1.31e-09	0.610674	0.455	0.198	4.17e-05	11
Galnt15	4e-10	0.610586	0.591	0.305	1.27e-05	11
Grem2	1.57e-20	0.60576	0.318	0.052	5e-16	11
Hey2	5.18e-10	0.602545	0.758	0.545	1.64e-05	11
Prkar1a	3.89e-10	0.594504	1	0.941	1.23e-05	11
Blmh	1.96e-09	0.594316	0.773	0.647	6.21e-05	11
Serpini1	2.48e-08	0.591002	0.879	0.672	0.000787415	11
Akap12	9.32e-08	0.589463	0.576	0.335	0.00295958	11
Myh11	3.81e-07	0.588531	1	0.888	0.0121008	11
Lgalsl	2.54e-07	0.582319	0.909	0.829	0.0080552	11
Zfhx3	1.67e-08	0.575922	0.985	0.969	0.000530681	11
Perp	2.99e-09	0.575499	0.833	0.581	9.5e-05	11
Limd1	1.25e-11	0.574715	0.758	0.485	3.97e-07	11
Gucy1a2	4.63e-09	0.564391	0.515	0.244	0.00014694	11
Tpm2	4.21e-07	0.563656	1	0.947	0.0133574	11
Bcam	5.54e-08	0.561646	0.924	0.736	0.00175838	11
Map3k20	1.18e-10	0.560997	0.97	0.944	3.74e-06	11
Gucy1b1	7.69e-10	0.557449	0.955	0.791	2.44e-05	11
Dag1	2.7e-09	0.552509	0.985	0.925	8.57e-05	11
Myl6	6.38e-09	0.551398	1	0.995	0.000202586	11
Maf	3.73e-07	0.547968	0.636	0.405	0.0118585	11
Igfbp4	1.91e-09	0.543375	0.894	0.625	6.06e-05	11
Wdr1	6.85e-12	0.539354	0.909	0.844	2.18e-07	11
Rap1a	4.49e-07	0.537525	0.939	0.887	0.0142777	11
Epn2	1.87e-07	0.534081	0.833	0.757	0.00592603	11
Fam81a	2.19e-09	0.529506	0.5	0.234	6.94e-05	11
Atp5b	7.78e-08	0.526568	0.97	0.94	0.00247286	11
Mob2	3.56e-09	0.526344	0.924	0.765	0.000112953	11
Cbfa2t3	3.27e-11	0.525373	0.409	0.146	1.04e-06	11
Csrp1	3.74e-08	0.519472	0.985	0.941	0.0011876	11
Actb	1.19e-08	0.519151	1	0.992	0.000376916	11
Rhob	3.03e-07	0.51549	0.955	0.901	0.00962855	11
Ednra	1.14e-13	0.51497	0.47	0.159	3.63e-09	11
P2rx1	6.48e-11	0.514095	0.303	0.083	2.06e-06	11
Adcy5	1.69e-07	0.513812	0.955	0.836	0.00537423	11
Kcnab1	2.8e-08	0.511938	1	0.823	0.000888728	11
Pdlim3	8.2e-08	0.501784	0.97	0.787	0.00260341	11
Smarcd3	1.26e-07	0.500229	0.879	0.767	0.00401204	11
Adamtsl1	7.77e-26	3.38536	0.727	0.088	2.47e-21	12
Gsn	3.74e-10	3.30894	0.955	0.971	1.19e-05	12
Tshz2	4.3e-42	3.2581	0.955	0.11	1.37e-37	12
C7	5.33e-101	3.08307	0.5	0.007	1.69e-96	12
Abi3bp	1.52e-14	2.93991	1	0.8	4.83e-10	12
Dpt	1.69e-24	2.895	0.909	0.178	5.36e-20	12
Scara5	1.11e-81	2.70432	0.955	0.048	3.52e-77	12
Lpar1	1.34e-37	2.64163	1	0.142	4.24e-33	12
Angpt1	7.41e-20	2.6164	0.727	0.13	2.35e-15	12
Gas1	3.32e-16	2.52553	1	0.54	1.05e-11	12
Nlgn1	7.17e-83	2.46889	0.5	0.01	2.28e-78	12
Dcn	5.47e-09	2.45299	0.955	0.758	0.000173736	12
Pid1	7.06e-12	2.29691	0.909	0.451	2.24e-07	12
Angptl1	3.57e-155	2.25798	0.727	0.01	1.14e-150	12
Lama2	8.04e-15	2.21418	1	0.558	2.55e-10	12
Pbx1	8.03e-13	2.21261	1	0.954	2.55e-08	12
Rbms3	2.16e-12	2.199	1	0.976	6.85e-08	12
Mme	1.28e-79	2.18729	0.818	0.034	4.07e-75	12
Igf1	4.22e-26	2.18274	0.636	0.072	1.34e-21	12
Add3	3.29e-20	2.14801	0.955	0.269	1.04e-15	12
Grem1	6.49e-40	2.0921	0.5	0.026	2.06e-35	12
Esrrg	8.98e-76	2.0197	0.682	0.024	2.85e-71	12
Tgfbr3	6.38e-14	2.01293	1	0.743	2.03e-09	12
Bicc1	4.75e-12	1.96173	0.773	0.277	1.51e-07	12
Ablim1	5.75e-14	1.92667	0.909	0.412	1.83e-09	12
Nrip1	1.06e-10	1.85593	1	0.699	3.38e-06	12
Fez1	3.58e-11	1.83116	0.909	0.603	1.14e-06	12
Pde4d	7.5e-11	1.8247	0.955	0.716	2.38e-06	12
Clec3b	1.82e-07	1.8211	0.318	0.061	0.00577064	12
Ar	1.54e-15	1.79008	0.955	0.367	4.88e-11	12
Igfbp6	5.27e-11	1.77754	0.409	0.067	1.67e-06	12
Fbxl7	1.66e-08	1.77166	0.773	0.374	0.000526857	12
Myrip	1.02e-208	1.74831	0.682	0.005	3.23e-204	12
Cdon	2.04e-10	1.74526	0.818	0.411	6.48e-06	12
Col4a6	6.06e-08	1.73978	1	0.878	0.00192341	12
Trpm3	4.83e-13	1.73248	0.591	0.127	1.53e-08	12
Ntm	1.94e-22	1.72923	0.455	0.041	6.16e-18	12
Cacna2d3	3.73e-16	1.72477	0.955	0.346	1.18e-11	12
Aff3	3.94e-11	1.71056	0.818	0.329	1.25e-06	12
Sh3kbp1	3.75e-14	1.69859	0.864	0.307	1.19e-09	12
St3gal4	1.23e-10	1.68736	0.818	0.367	3.92e-06	12
Plcxd3	4.52e-50	1.67348	0.409	0.012	1.44e-45	12
6530403H02Rik	6.35e-97	1.66593	0.273	0.001	2.02e-92	12
Pde1a	3.42e-10	1.62971	0.955	0.658	1.09e-05	12
Abcc9	3.54e-10	1.60589	1	0.784	1.12e-05	12
Tfap2b	3e-131	1.60147	0.818	0.017	9.54e-127	12
Hmcn1	2.33e-93	1.58703	0.545	0.01	7.41e-89	12
Gclc	2.81e-08	1.58082	0.864	0.553	0.000893693	12
Col6a6	5.79e-31	1.54959	0.682	0.068	1.84e-26	12
Cd34	3.41e-10	1.54849	0.727	0.252	1.08e-05	12
Ifi27l2a	3.82e-11	1.5309	0.727	0.209	1.21e-06	12
Bche	5.75e-39	1.52914	0.727	0.061	1.83e-34	12
Tgfbi	4.79e-10	1.50548	0.591	0.155	1.52e-05	12
Dpyd	7.33e-38	1.48341	0.545	0.034	2.33e-33	12
Man2a1	1.44e-06	1.44352	0.909	0.674	0.0457734	12
Armh4	1.42e-25	1.40788	0.682	0.085	4.52e-21	12
Ghr	5.25e-11	1.39186	1	0.752	1.67e-06	12
Tmem100	2.05e-38	1.36795	0.455	0.022	6.5e-34	12
Zfp395	3.15e-08	1.34546	0.727	0.369	0.00100058	12
Hdac4	2.11e-08	1.33454	0.864	0.562	0.000670456	12
Aox3	1.05e-44	1.32822	0.545	0.027	3.34e-40	12
Xpnpep1	1.67e-07	1.32813	0.727	0.37	0.00530496	12
Antxr1	1.09e-06	1.31479	0.909	0.787	0.0346072	12
Mamdc2	1.09e-11	1.30959	0.682	0.194	3.47e-07	12
Mab21l2	1.53e-54	1.30285	0.591	0.026	4.87e-50	12
Tenm3	9.89e-07	1.29425	0.818	0.448	0.0314174	12
Efemp1	5.72e-17	1.28638	0.818	0.183	1.82e-12	12
Pde7b	1.89e-23	1.28322	0.636	0.077	6.02e-19	12
Plpp3	1.08e-06	1.28278	0.955	0.895	0.0344564	12
Ccbe1	2.16e-20	1.27151	0.455	0.044	6.85e-16	12
Nfia	4.24e-09	1.2713	1	0.976	0.000134739	12
[truncated: 352 more rows]
