# Supplementary material for: Premature cell senescence promotes vascular smooth muscle cell phenotypic modulation and resistance to re-differentiation
Source: Cardiovasc Res. 2025 Jun 10;121(9):1448–63. doi: 10.1093/cvr/cvaf102 (PMC12352304; doi:10.1093/cvr/cvaf102)
Supplement: cvaf102_Supplementary_Data [file cvaf102_supplementary_data.zip › Supplementary Table 7 DEGs- HFD.xlsx]

## Sheet: Cluster 0
	p_val	avg_log2FC	pct.1	pct.2	p_adj_new
Serpine2	2.59969e-06	0.386086	1	0.996	0.00688159
Sparc	1.65623e-05	0.306825	1	1	0.0404693
Fbxl17	1.28655e-06	-0.317562	0.568	0.812	0.0037152
mt-Nd3	2.11365e-11	-0.548314	0.735	0.94	1.6785e-07
mt-Nd1	6.71518e-10	-0.549878	0.932	1	2.66635e-06
mt-Atp8	1.23046e-13	-0.557336	0.811	0.962	3.90855e-09
mt-Nd5	6.66285e-09	-0.565141	0.864	0.985	2.11645e-05
mt-Co1	8.92869e-10	-0.575637	0.886	0.996	3.15133e-06
mt-Cytb	4.42477e-11	-0.58079	0.955	1	2.34255e-07
mt-Nd4	3.66861e-11	-0.588846	0.947	1	2.33067e-07
mt-Nd2	1.71792e-10	-0.59624	0.909	1	7.79567e-07
mt-Rnr2	3.72432e-12	-0.663197	0.977	1	4.64457e-08
mt-Rnr1	4.3865e-12	-0.746797	0.962	1	4.64457e-08

## Sheet: Cluster 2
	p_val	avg_log2FC	pct.1	pct.2	p_adj_new
Grin2a	2.16887e-07	1.07725	0.705	0.481	0.00505827
Tcf4	6.46779e-05	0.429695	0.961	0.975	0.0483225
Mmp2	6.54137e-05	0.379049	0.953	0.869	0.0483225
Nme2	3.44778e-05	-0.253027	0.566	0.738	0.046596
Tbcb	2.35488e-05	-0.266832	0.721	0.887	0.0440016
Kif5b	2.54057e-05	-0.278231	0.915	0.981	0.0445916
Atp5g1	5.91612e-05	-0.283573	0.798	0.963	0.0483225
Pkm	2.94797e-05	-0.299472	0.899	0.969	0.0445916
Hras	3.7865e-05	-0.303959	0.674	0.85	0.046596
Btf3	5.13726e-05	-0.306835	0.876	0.988	0.0483225
Aldoa	2.31563e-05	-0.318593	0.907	0.956	0.0440016
Myl6	4.32939e-05	-0.339431	0.984	1	0.0483225
Txn1	6.41986e-05	-0.343527	0.899	0.975	0.0483225
Myadm	1.28849e-05	-0.361298	0.822	0.912	0.0440016
Calm1	3.27221e-05	-0.38608	0.961	0.975	0.046596
Csrp1	1.00161e-05	-0.394567	0.853	0.944	0.0440016
Ntn1	6.7572e-06	-0.396737	0.667	0.875	0.0440016
Tnxb	6.52893e-05	-0.415439	0.31	0.537	0.0483225
Flna	4.55679e-05	-0.416212	0.938	0.975	0.0483225
Tagln	2.91176e-05	-0.427101	0.837	0.956	0.0445916
Uchl1	4.6003e-05	-0.428446	0.62	0.812	0.0483225
Acta2	3.81394e-05	-0.44603	0.922	0.969	0.046596
Vim	1.34148e-05	-0.448645	0.992	1	0.0440016
Dstn	2.16558e-05	-0.45979	0.953	0.981	0.0440016
Synpo2	6.25035e-05	-0.462482	0.519	0.713	0.0483225
Prss23	5.31969e-05	-0.490126	0.519	0.756	0.0483225
Lmod1	1.97005e-05	-0.504265	0.636	0.856	0.0440016
Nes	7.04793e-07	-0.560832	0.388	0.669	0.00746258
S100a6	3.18481e-07	-0.563645	0.984	0.981	0.00505827

## Sheet: Cluster 8
	p_val	avg_log2FC	pct.1	pct.2	p_adj_new
Lcn2	1.78895e-09	2.54281	0.812	0.494	2.8413e-05
Clu	1.28829e-05	1.49946	1	1	0.0271477
C3	7.64384e-10	1.41252	0.922	0.679	2.42807e-05
Lbp	8.39791e-06	1.18371	0.641	0.358	0.0266787
Fth1	1.54435e-05	1.16822	1	1	0.0272534
Tm4sf1	3.52999e-08	1.07647	1	0.951	0.000373767
Gsn	3.6097e-05	0.833373	1	1	0.0458649
Prelp	1.1061e-06	0.76935	1	0.988	0.0087838
Anxa1	2.92874e-05	0.765962	0.984	0.975	0.0404485
Lum	6.8768e-06	0.672967	1	1	0.0266787
Dcn	3.21257e-06	0.636282	1	1	0.0181705
Igfbp7	1.43659e-05	0.630231	1	1	0.0271477
mt-Nd3	2.38955e-05	-0.253212	0.484	0.84	0.0367417
Osbpl5	1.17832e-05	-0.258361	0.281	0.593	0.0268257
C1qtnf6	2.6069e-05	-0.35513	0.469	0.778	0.0376401
Fkbp9	1.15444e-05	-0.441078	0.938	1	0.0268257
mt-Atp8	1.98817e-05	-0.499963	0.594	0.901	0.033239
Alpl	9.23865e-06	-0.765944	0.156	0.519	0.0266787
Slc8a3	8.68426e-06	-0.866328	0.688	0.889	0.0266787
Plagl1	2.42901e-05	-0.872666	0.375	0.667	0.0367417
Col2a1	3.11318e-05	-0.964284	0.953	0.988	0.0412042
Col11a1	8.96238e-06	-1.70778	0.453	0.716	0.0266787
