# Supplementary material for: Premature cell senescence promotes vascular smooth muscle cell phenotypic modulation and resistance to re-differentiation
Source: Cardiovasc Res. 2025 Jun 10;121(9):1448–63. doi: 10.1093/cvr/cvaf102 (PMC12352304; doi:10.1093/cvr/cvaf102)
Supplement: cvaf102_Supplementary_Data [file cvaf102_supplementary_data.zip › Supplementary Table 8 GO terms for DEGs-HFD.xlsx]

## Sheet: down in TRF2 vs WT Cl0
ID	Description	GeneRatio	BgRatio	pvalue	p.adjust	qvalue	geneID	Count
GO:0019646	aerobic electron transport chain	7/9	57/23062	1.3786e-17	5.57654e-16	1.20411e-16	ND3/ND4/CYTB/ND2/ND1/COX1/ND5	7
GO:0006119	oxidative phosphorylation	8/9	141/23062	1.42988e-17	5.57654e-16	1.20411e-16	ATP8/ND3/ND4/CYTB/ND2/ND1/COX1/ND5	8
GO:0042775	mitochondrial ATP synthesis coupled electron transport	7/9	71/23062	6.92713e-17	1.6547e-15	3.57291e-16	ND3/ND4/CYTB/ND2/ND1/COX1/ND5	7
GO:0042773	ATP synthesis coupled electron transport	7/9	73/23062	8.48565e-17	1.6547e-15	3.57291e-16	ND3/ND4/CYTB/ND2/ND1/COX1/ND5	7
GO:0009060	aerobic respiration	8/9	188/23062	1.50063e-16	2.34098e-15	5.05474e-16	ATP8/ND3/ND4/CYTB/ND2/ND1/COX1/ND5	8
GO:0022904	respiratory electron transport chain	7/9	95/23062	5.74526e-16	7.46884e-15	1.6127e-15	ND3/ND4/CYTB/ND2/ND1/COX1/ND5	7
GO:0045333	cellular respiration	8/9	245/23062	1.29059e-15	1.32066e-14	2.85163e-15	ATP8/ND3/ND4/CYTB/ND2/ND1/COX1/ND5	8
GO:0022900	electron transport chain	7/9	107/23062	1.35453e-15	1.32066e-14	2.85163e-15	ND3/ND4/CYTB/ND2/ND1/COX1/ND5	7
GO:0015980	energy derivation by oxidation of organic compounds	8/9	337/23062	1.70112e-14	1.4743e-13	3.18338e-14	ATP8/ND3/ND4/CYTB/ND2/ND1/COX1/ND5	8
GO:0042776	proton motive force-driven mitochondrial ATP synthesis	6/9	65/23062	3.30085e-14	2.57466e-13	5.55933e-14	ATP8/ND3/ND4/ND2/ND1/ND5	6
GO:0015986	proton motive force-driven ATP synthesis	6/9	69/23062	4.78845e-14	3.39545e-13	7.3316e-14	ATP8/ND3/ND4/ND2/ND1/ND5	6
GO:0006091	generation of precursor metabolites and energy	8/9	467/23062	2.35611e-13	1.53147e-12	3.30682e-13	ATP8/ND3/ND4/CYTB/ND2/ND1/COX1/ND5	8
GO:0006120	mitochondrial electron transport, NADH to ubiquinone	5/9	29/23062	2.7441e-13	1.64646e-12	3.55511e-13	ND3/ND4/ND2/ND1/ND5	5
GO:0006754	ATP biosynthetic process	6/9	105/23062	6.40262e-13	3.56717e-12	7.7024e-13	ATP8/ND3/ND4/ND2/ND1/ND5	6
GO:0009206	purine ribonucleoside triphosphate biosynthetic process	6/9	115/23062	1.11816e-12	5.74773e-12	1.24107e-12	ATP8/ND3/ND4/ND2/ND1/ND5	6
GO:0009145	purine nucleoside triphosphate biosynthetic process	6/9	116/23062	1.17902e-12	5.74773e-12	1.24107e-12	ATP8/ND3/ND4/ND2/ND1/ND5	6
GO:0009201	ribonucleoside triphosphate biosynthetic process	6/9	120/23062	1.45077e-12	6.65648e-12	1.4373e-12	ATP8/ND3/ND4/ND2/ND1/ND5	6
GO:0009142	nucleoside triphosphate biosynthetic process	6/9	129/23062	2.25691e-12	9.77995e-12	2.11173e-12	ATP8/ND3/ND4/ND2/ND1/ND5	6
GO:0009152	purine ribonucleotide biosynthetic process	6/9	198/23062	3.05231e-11	1.25305e-10	2.70565e-11	ATP8/ND3/ND4/ND2/ND1/ND5	6
GO:0009260	ribonucleotide biosynthetic process	6/9	210/23062	4.35796e-11	1.6996e-10	3.66986e-11	ATP8/ND3/ND4/ND2/ND1/ND5	6
GO:0006164	purine nucleotide biosynthetic process	6/9	215/23062	5.02444e-11	1.86622e-10	4.02963e-11	ATP8/ND3/ND4/ND2/ND1/ND5	6
GO:0046390	ribose phosphate biosynthetic process	6/9	219/23062	5.61681e-11	1.99141e-10	4.29995e-11	ATP8/ND3/ND4/ND2/ND1/ND5	6
GO:0046034	ATP metabolic process	6/9	222/23062	6.09825e-11	2.0365e-10	4.3973e-11	ATP8/ND3/ND4/ND2/ND1/ND5	6
GO:0072522	purine-containing compound biosynthetic process	6/9	223/23062	6.26616e-11	2.0365e-10	4.3973e-11	ATP8/ND3/ND4/ND2/ND1/ND5	6
GO:0009205	purine ribonucleoside triphosphate metabolic process	6/9	248/23062	1.19029e-10	3.71371e-10	8.0188e-11	ATP8/ND3/ND4/ND2/ND1/ND5	6
GO:0009144	purine nucleoside triphosphate metabolic process	6/9	254/23062	1.37493e-10	3.97203e-10	8.57658e-11	ATP8/ND3/ND4/ND2/ND1/ND5	6
GO:0009199	ribonucleoside triphosphate metabolic process	6/9	254/23062	1.37493e-10	3.97203e-10	8.57658e-11	ATP8/ND3/ND4/ND2/ND1/ND5	6
GO:0009165	nucleotide biosynthetic process	6/9	262/23062	1.65764e-10	4.61772e-10	9.97077e-11	ATP8/ND3/ND4/ND2/ND1/ND5	6
GO:1901293	nucleoside phosphate biosynthetic process	6/9	266/23062	1.81617e-10	4.88487e-10	1.05476e-10	ATP8/ND3/ND4/ND2/ND1/ND5	6
GO:0009141	nucleoside triphosphate metabolic process	6/9	271/23062	2.03187e-10	5.28286e-10	1.1407e-10	ATP8/ND3/ND4/ND2/ND1/ND5	6
GO:0009150	purine ribonucleotide metabolic process	6/9	423/23062	2.94716e-09	7.41544e-09	1.60118e-09	ATP8/ND3/ND4/ND2/ND1/ND5	6
GO:0009259	ribonucleotide metabolic process	6/9	443/23062	3.88599e-09	9.4721e-09	2.04526e-09	ATP8/ND3/ND4/ND2/ND1/ND5	6
GO:0006163	purine nucleotide metabolic process	6/9	447/23062	4.10072e-09	9.69262e-09	2.09287e-09	ATP8/ND3/ND4/ND2/ND1/ND5	6
GO:0010257	NADH dehydrogenase complex assembly	4/9	58/23062	4.49446e-09	9.75045e-09	2.10536e-09	ND4/ND2/ND1/ND5	4
GO:0032981	mitochondrial respiratory chain complex I assembly	4/9	58/23062	4.49446e-09	9.75045e-09	2.10536e-09	ND4/ND2/ND1/ND5	4
GO:0019693	ribose phosphate metabolic process	6/9	454/23062	4.50021e-09	9.75045e-09	2.10536e-09	ATP8/ND3/ND4/ND2/ND1/ND5	6
GO:0072521	purine-containing compound metabolic process	6/9	481/23062	6.35697e-09	1.34012e-08	2.89364e-09	ATP8/ND3/ND4/ND2/ND1/ND5	6
GO:1902600	proton transmembrane transport	4/9	91/23062	2.81507e-08	5.7783e-08	1.24768e-08	ND4/CYTB/COX1/ND5	4
GO:0033108	mitochondrial respiratory chain complex assembly	4/9	94/23062	3.2103e-08	6.4206e-08	1.38636e-08	ND4/ND2/ND1/ND5	4
GO:0006979	response to oxidative stress	3/9	407/23062	0.000423475	0.000825776	0.000178305	ND3/ND1/COX1	3
GO:0046689	response to mercury ion	1/9	11/23062	0.00428534	0.00815259	0.00176034	CYTB	1
GO:0006123	mitochondrial electron transport, cytochrome c to oxygen	1/9	12/23062	0.0046741	0.00868048	0.00187433	COX1	1
GO:0006122	mitochondrial electron transport, ubiquinol to cytochrome c	1/9	13/23062	0.00506273	0.00918356	0.00198296	CYTB	1
GO:0033194	response to hydroperoxide	1/9	17/23062	0.00661591	0.0117282	0.0025324	ND1	1
GO:0042538	hyperosmotic salinity response	1/9	25/23062	0.00971579	0.0168407	0.00363632	CYTB	1
GO:0006515	protein quality control for misfolded or incompletely synthesized proteins	1/9	27/23062	0.0104894	0.0177864	0.00384052	Fbxl17	1
GO:0043153	entrainment of circadian clock by photoperiod	1/9	29/23062	0.0112625	0.018691	0.00403584	Fbxl17	1
GO:0009648	photoperiodism	1/9	30/23062	0.0116488	0.0189294	0.00408731	Fbxl17	1
GO:0009649	entrainment of circadian clock	1/9	31/23062	0.0120351	0.0191578	0.00413665	Fbxl17	1
GO:0006972	hyperosmotic response	1/9	33/23062	0.0128071	0.019979	0.00431396	CYTB	1
GO:0046686	response to cadmium ion	1/9	38/23062	0.0147348	0.0225355	0.00486597	CYTB	1
GO:0009651	response to salt stress	1/9	40/23062	0.0155049	0.0232574	0.00502183	CYTB	1
GO:0071385	cellular response to glucocorticoid stimulus	1/9	47/23062	0.0181962	0.0267793	0.0057823	ND3	1
GO:0031146	SCF-dependent proteasomal ubiquitin-dependent protein catabolic process	1/9	51/23062	0.0197311	0.0279823	0.00604206	Fbxl17	1
GO:0071384	cellular response to corticosteroid stimulus	1/9	51/23062	0.0197311	0.0279823	0.00604206	ND3	1
GO:0007568	aging	1/9	81/23062	0.0311753	0.0434227	0.00937603	ND4	1
GO:0051384	response to glucocorticoid	1/9	85/23062	0.0326922	0.0447367	0.00965974	ND3	1
GO:0031960	response to corticosteroid	1/9	94/23062	0.0360974	0.0482214	0.0104122	ND3	1
GO:0008589	regulation of smoothened signaling pathway	1/9	95/23062	0.0364752	0.0482214	0.0104122	Fbxl17	1

## Sheet: down in TRF2 vs WT Cl2
ID	Description	GeneRatio	BgRatio	pvalue	p.adjust	qvalue	geneID	Count
GO:0051495	positive regulation of cytoskeleton organization	6/25	202/23062	6.46247e-08	6.13288e-05	3.42171e-05	Nes/Lmod1/Dstn/Hras/Flna/Synpo2	6
GO:0032970	regulation of actin filament-based process	7/25	417/23062	2.18065e-07	0.000103472	5.77299e-05	Myadm/Lmod1/Dstn/Hras/Acta2/Flna/Synpo2	7
GO:0006936	muscle contraction	6/25	317/23062	9.14169e-07	0.000289182	0.000161343	Lmod1/Aldoa/Calm1/Acta2/Myl6/Flna	6
GO:1902905	positive regulation of supramolecular fiber organization	5/25	180/23062	1.28245e-06	0.000304261	0.000169756	Lmod1/Dstn/Flna/Synpo2/Tnxb	5
GO:0032956	regulation of actin cytoskeleton organization	6/25	369/23062	2.20636e-06	0.000418767	0.000233642	Myadm/Lmod1/Dstn/Hras/Flna/Synpo2	6
GO:1902903	regulation of supramolecular fiber organization	6/25	390/23062	3.03645e-06	0.000480265	0.000267953	Myadm/Lmod1/Dstn/Flna/Synpo2/Tnxb	6
GO:0003012	muscle system process	6/25	431/23062	5.39197e-06	0.000730998	0.000407844	Lmod1/Aldoa/Calm1/Acta2/Myl6/Flna	6
GO:0009206	purine ribonucleoside triphosphate biosynthetic process	4/25	115/23062	6.84492e-06	0.000746991	0.000416767	Aldoa/Pkm/Nme2/Atp5g1	4
GO:0009145	purine nucleoside triphosphate biosynthetic process	4/25	116/23062	7.08421e-06	0.000746991	0.000416767	Aldoa/Pkm/Nme2/Atp5g1	4
GO:0009201	ribonucleoside triphosphate biosynthetic process	4/25	120/23062	8.10366e-06	0.000769038	0.000429068	Aldoa/Pkm/Nme2/Atp5g1	4
GO:0009142	nucleoside triphosphate biosynthetic process	4/25	129/23062	1.07897e-05	0.000876541	0.000489047	Aldoa/Pkm/Nme2/Atp5g1	4
GO:0110053	regulation of actin filament organization	5/25	280/23062	1.10838e-05	0.000876541	0.000489047	Myadm/Lmod1/Dstn/Flna/Synpo2	5
GO:0010720	positive regulation of cell development	5/25	383/23062	4.97266e-05	0.00363004	0.0020253	Ntn1/Myadm/Vim/Flna/Atp5g1	5
GO:0009152	purine ribonucleotide biosynthetic process	4/25	198/23062	5.78892e-05	0.00377465	0.00210598	Aldoa/Pkm/Nme2/Atp5g1	4
GO:0032535	regulation of cellular component size	5/25	398/23062	5.96625e-05	0.00377465	0.00210598	Ntn1/Myadm/Lmod1/Dstn/Atp5g1	5
GO:0009260	ribonucleotide biosynthetic process	4/25	210/23062	7.27399e-05	0.00431438	0.00240712	Aldoa/Pkm/Nme2/Atp5g1	4
GO:0006164	purine nucleotide biosynthetic process	4/25	215/23062	7.96813e-05	0.00436711	0.00243653	Aldoa/Pkm/Nme2/Atp5g1	4
GO:0046390	ribose phosphate biosynthetic process	4/25	219/23062	8.55728e-05	0.00436711	0.00243653	Aldoa/Pkm/Nme2/Atp5g1	4
GO:0072522	purine-containing compound biosynthetic process	4/25	223/23062	9.17755e-05	0.00436711	0.00243653	Aldoa/Pkm/Nme2/Atp5g1	4
GO:0031346	positive regulation of cell projection organization	5/25	440/23062	9.57908e-05	0.00436711	0.00243653	Ntn1/Nme2/Hras/Flna/Atp5g1	5
GO:0033157	regulation of intracellular protein transport	4/25	226/23062	9.66378e-05	0.00436711	0.00243653	Kif5b/Hras/Flna/Txn1	4
GO:0032984	protein-containing complex disassembly	4/25	238/23062	0.000117979	0.00474855	0.00264935	Nes/Lmod1/Dstn/Kif5b	4
GO:0007015	actin filament organization	5/25	463/23062	0.000121671	0.00474855	0.00264935	Myadm/Lmod1/Dstn/Flna/Synpo2	5
GO:0009205	purine ribonucleoside triphosphate metabolic process	4/25	248/23062	0.000138223	0.00474855	0.00264935	Aldoa/Pkm/Nme2/Atp5g1	4
GO:1901879	regulation of protein depolymerization	3/25	96/23062	0.000150426	0.00474855	0.00264935	Nes/Lmod1/Dstn	3
GO:0009144	purine nucleoside triphosphate metabolic process	4/25	254/23062	0.000151516	0.00474855	0.00264935	Aldoa/Pkm/Nme2/Atp5g1	4
GO:0009199	ribonucleoside triphosphate metabolic process	4/25	254/23062	0.000151516	0.00474855	0.00264935	Aldoa/Pkm/Nme2/Atp5g1	4
GO:0006735	NADH regeneration	2/25	17/23062	0.000151909	0.00474855	0.00264935	Aldoa/Pkm	2
GO:0061621	canonical glycolysis	2/25	17/23062	0.000151909	0.00474855	0.00264935	Aldoa/Pkm	2
GO:0061718	glucose catabolic process to pyruvate	2/25	17/23062	0.000151909	0.00474855	0.00264935	Aldoa/Pkm	2
GO:0070252	actin-mediated cell contraction	3/25	97/23062	0.000155116	0.00474855	0.00264935	Acta2/Myl6/Flna	3
GO:0007409	axonogenesis	5/25	493/23062	0.000163155	0.00476689	0.00265958	Ntn1/Vim/Kif5b/Uchl1/Atp5g1	5
GO:0009165	nucleotide biosynthetic process	4/25	262/23062	0.000170651	0.00476689	0.00265958	Aldoa/Pkm/Nme2/Atp5g1	4
GO:1901881	positive regulation of protein depolymerization	2/25	18/23062	0.000170784	0.00476689	0.00265958	Nes/Dstn	2
GO:1901293	nucleoside phosphate biosynthetic process	4/25	266/23062	0.000180848	0.00490357	0.00273584	Aldoa/Pkm/Nme2/Atp5g1	4
GO:0009141	nucleoside triphosphate metabolic process	4/25	271/23062	0.000194206	0.00502956	0.00280613	Aldoa/Pkm/Nme2/Atp5g1	4
GO:0006754	ATP biosynthetic process	3/25	105/23062	0.000196095	0.00502956	0.00280613	Aldoa/Pkm/Atp5g1	3
GO:0006165	nucleoside diphosphate phosphorylation	3/25	106/23062	0.000201662	0.00503624	0.00280986	Aldoa/Pkm/Nme2	3
GO:0061620	glycolytic process through glucose-6-phosphate	2/25	20/23062	0.000211803	0.00515388	0.00287549	Aldoa/Pkm	2
GO:0046939	nucleotide phosphorylation	3/25	110/23062	0.000224956	0.00533707	0.0029777	Aldoa/Pkm/Nme2	3
GO:0061615	glycolytic process through fructose-6-phosphate	2/25	23/23062	0.000281471	0.00651502	0.00363491	Aldoa/Pkm	2
GO:0006007	glucose catabolic process	2/25	24/23062	0.000306855	0.00689711	0.00384809	Aldoa/Pkm	2
GO:1902414	protein localization to cell junction	3/25	123/23062	0.000312514	0.00689711	0.00384809	Kif5b/Hras/Flna	3
GO:1903975	regulation of glial cell migration	2/25	25/23062	0.000333317	0.00707365	0.00394659	Ntn1/Vim	2
GO:0051261	protein depolymerization	3/25	126/23062	0.000335421	0.00707365	0.00394659	Nes/Lmod1/Dstn	3
GO:0030048	actin filament-based movement	3/25	128/23062	0.000351278	0.00724702	0.00404332	Acta2/Myl6/Flna	3
GO:0060252	positive regulation of glial cell proliferation	2/25	27/23062	0.000389463	0.00761171	0.00424679	Ntn1/Vim	2
GO:0009132	nucleoside diphosphate metabolic process	3/25	133/23062	0.000393018	0.00761171	0.00424679	Aldoa/Pkm/Nme2	3
GO:0043244	regulation of protein-containing complex disassembly	3/25	133/23062	0.000393018	0.00761171	0.00424679	Nes/Lmod1/Dstn	3
GO:0032386	regulation of intracellular transport	4/25	338/23062	0.000449506	0.00853163	0.00476003	Kif5b/Hras/Flna/Txn1	4
GO:0071900	regulation of protein serine/threonine kinase activity	4/25	346/23062	0.000490927	0.00913509	0.00509672	Hras/Uchl1/Synpo2/Tnxb	4
GO:0090316	positive regulation of intracellular protein transport	3/25	145/23062	0.000505893	0.00923255	0.0051511	Kif5b/Hras/Flna	3
GO:0043243	positive regulation of protein-containing complex disassembly	2/25	35/23062	0.000656702	0.0115734	0.00645713	Nes/Dstn	2
GO:0010977	negative regulation of neuron projection development	3/25	159/23062	0.000661611	0.0115734	0.00645713	Ntn1/Vim/Flna	3
GO:1990778	protein localization to cell periphery	4/25	376/23062	0.000670745	0.0115734	0.00645713	Myadm/Kif5b/Hras/Flna	4
GO:0019320	hexose catabolic process	2/25	36/23062	0.00069487	0.0117756	0.00656991	Aldoa/Pkm	2
GO:0008064	regulation of actin polymerization or depolymerization	3/25	165/23062	0.000736721	0.0122658	0.00684341	Myadm/Lmod1/Dstn	3
GO:0046365	monosaccharide catabolic process	2/25	38/23062	0.000774357	0.0124855	0.006966	Aldoa/Pkm	2
GO:0030832	regulation of actin filament length	3/25	168/23062	0.000776231	0.0124855	0.006966	Myadm/Lmod1/Dstn	3
GO:0006734	NADH metabolic process	2/25	39/23062	0.000815673	0.0129012	0.00719795	Aldoa/Pkm	2
GO:0006941	striated muscle contraction	3/25	173/23062	0.00084504	0.0131466	0.00733486	Aldoa/Calm1/Flna	3
GO:1903034	regulation of response to wounding	3/25	176/23062	0.000888129	0.0135941	0.00758454	Hras/Acta2/Flna	3
GO:0050770	regulation of axonogenesis	3/25	181/23062	0.000963008	0.0145063	0.00809345	Ntn1/Vim/Atp5g1	3
GO:1900026	positive regulation of substrate adhesion-dependent cell spreading	2/25	43/23062	0.000991362	0.0147	0.00820156	Myadm/Flna	2
GO:0009150	purine ribonucleotide metabolic process	4/25	423/23062	0.00104002	0.0151842	0.00847172	Aldoa/Pkm/Nme2/Atp5g1	4
GO:0032388	positive regulation of intracellular transport	3/25	187/23062	0.00105801	0.015213	0.00848774	Kif5b/Hras/Flna	3
GO:1904064	positive regulation of cation transmembrane transport	3/25	191/23062	0.00112454	0.0159282	0.00888676	Kif5b/Calm1/Flna	3
GO:0022411	cellular component disassembly	4/25	439/23062	0.00119313	0.0166512	0.00929019	Nes/Lmod1/Dstn/Kif5b	4
GO:0043405	regulation of MAP kinase activity	3/25	196/23062	0.00121134	0.0166604	0.00929529	Hras/Uchl1/Tnxb	3
GO:0009259	ribonucleotide metabolic process	4/25	443/23062	0.00123376	0.0166706	0.00930098	Aldoa/Pkm/Nme2/Atp5g1	4
GO:0008154	actin polymerization or depolymerization	3/25	198/23062	0.00124722	0.0166706	0.00930098	Myadm/Lmod1/Dstn	3
GO:0006163	purine nucleotide metabolic process	4/25	447/23062	0.00127536	0.0168099	0.00937871	Aldoa/Pkm/Nme2/Atp5g1	4
GO:0019693	ribose phosphate metabolic process	4/25	454/23062	0.0013505	0.0175565	0.00979528	Aldoa/Pkm/Nme2/Atp5g1	4
GO:0043268	positive regulation of potassium ion transport	2/25	52/23062	0.00144709	0.0180695	0.0100815	Kif5b/Flna	2
GO:0045773	positive regulation of axon extension	2/25	52/23062	0.00144709	0.0180695	0.0100815	Ntn1/Atp5g1	2
GO:0060251	regulation of glial cell proliferation	2/25	52/23062	0.00144709	0.0180695	0.0100815	Ntn1/Vim	2
GO:0031345	negative regulation of cell projection organization	3/25	211/23062	0.00149683	0.018448	0.0102926	Ntn1/Vim/Flna	3
GO:0034767	positive regulation of ion transmembrane transport	3/25	213/23062	0.00153781	0.0187101	0.0104389	Kif5b/Calm1/Flna	3
GO:0072521	purine-containing compound metabolic process	4/25	481/23062	0.00166961	0.0198836	0.0110936	Aldoa/Pkm/Nme2/Atp5g1	4
GO:0030834	regulation of actin filament depolymerization	2/25	56/23062	0.00167617	0.0198836	0.0110936	Lmod1/Dstn	2
GO:0046034	ATP metabolic process	3/25	222/23062	0.00173095	0.0202799	0.0113147	Aldoa/Pkm/Atp5g1	3
GO:0043388	positive regulation of DNA binding	2/25	59/23062	0.00185859	0.0211015	0.0117731	Calm1/Txn1	2
GO:1900024	regulation of substrate adhesion-dependent cell spreading	2/25	59/23062	0.00185859	0.0211015	0.0117731	Myadm/Flna	2
GO:0055001	muscle cell development	3/25	228/23062	0.00186778	0.0211015	0.0117731	Csrp1/Lmod1/Uchl1	3
GO:0030042	actin filament depolymerization	2/25	60/23062	0.00192141	0.0213929	0.0119357	Lmod1/Dstn	2
GO:0051651	maintenance of location in cell	3/25	231/23062	0.00193867	0.0213929	0.0119357	Calm1/Flna/Txn1	3
GO:0098930	axonal transport	2/25	65/23062	0.00225045	0.0244284	0.0136293	Kif5b/Uchl1	2
GO:0006813	potassium ion transport	3/25	244/23062	0.00226523	0.0244284	0.0136293	Kif5b/Calm1/Flna	3
GO:0002064	epithelial cell development	3/25	246/23062	0.00231831	0.02472	0.013792	Myadm/Vim/Flna	3
GO:0030837	negative regulation of actin filament polymerization	2/25	68/23062	0.00245978	0.025652	0.014312	Myadm/Lmod1	2
GO:0032233	positive regulation of actin filament bundle assembly	2/25	68/23062	0.00245978	0.025652	0.014312	Flna/Synpo2	2
GO:0008347	glial cell migration	2/25	70/23062	0.00260426	0.0268635	0.0149879	Ntn1/Vim	2
GO:0014009	glial cell proliferation	2/25	71/23062	0.00267797	0.0270361	0.0150842	Ntn1/Vim	2
GO:0030239	myofibril assembly	2/25	71/23062	0.00267797	0.0270361	0.0150842	Csrp1/Lmod1	2
GO:0055002	striated muscle cell development	2/25	72/23062	0.00275265	0.0274976	0.0153417	Csrp1/Lmod1	2
GO:0097120	receptor localization to synapse	2/25	75/23062	0.00298257	0.02918	0.0162803	Kif5b/Hras	2
GO:2000179	positive regulation of neural precursor cell proliferation	2/25	75/23062	0.00298257	0.02918	0.0162803	Nes/Flna	2
GO:0034764	positive regulation of transmembrane transport	3/25	272/23062	0.00307986	0.0298243	0.0166398	Kif5b/Calm1/Flna	3
GO:1903036	positive regulation of response to wounding	2/25	79/23062	0.00330269	0.0316591	0.0176635	Hras/Flna	2
GO:0008088	axo-dendritic transport	2/25	84/23062	0.00372448	0.0349953	0.0195249	Kif5b/Uchl1	2
GO:0032272	negative regulation of protein polymerization	2/25	84/23062	0.00372448	0.0349953	0.0195249	Myadm/Lmod1	2
GO:0014015	positive regulation of gliogenesis	2/25	86/23062	0.00389987	0.0362841	0.0202439	Ntn1/Vim	2
GO:0072384	organelle transport along microtubule	2/25	87/23062	0.00398899	0.0367529	0.0205055	Kif5b/Uchl1	2
GO:0035418	protein localization to synapse	2/25	89/23062	0.00417006	0.0380297	0.0212178	Kif5b/Hras	2
GO:0050769	positive regulation of neurogenesis	3/25	304/23062	0.00420771	0.0380297	0.0212178	Ntn1/Vim/Atp5g1	3
GO:0072659	protein localization to plasma membrane	3/25	307/23062	0.00432468	0.0383804	0.0214135	Myadm/Kif5b/Flna	3
GO:0006096	glycolytic process	2/25	91/23062	0.0043549	0.0383804	0.0214135	Aldoa/Pkm	2
GO:0006757	ATP generation from ADP	2/25	92/23062	0.00444873	0.0383804	0.0214135	Aldoa/Pkm	2
GO:0045104	intermediate filament cytoskeleton organization	2/25	92/23062	0.00444873	0.0383804	0.0214135	Nes/Vim	2
GO:2001259	positive regulation of cation channel activity	2/25	92/23062	0.00444873	0.0383804	0.0214135	Kif5b/Calm1	2
GO:0045103	intermediate filament-based process	2/25	93/23062	0.0045435	0.0388449	0.0216726	Nes/Vim	2
GO:0051222	positive regulation of protein transport	3/25	321/23062	0.00489676	0.0414913	0.0231491	Kif5b/Hras/Flna	3
GO:0050772	positive regulation of axonogenesis	2/25	98/23062	0.0050313	0.042254	0.0235747	Ntn1/Atp5g1	2
GO:0046031	ADP metabolic process	2/25	100/23062	0.0052329	0.0435616	0.0243042	Aldoa/Pkm	2
GO:0045185	maintenance of protein location	2/25	101/23062	0.00533508	0.044026	0.0245634	Flna/Txn1	2
GO:0010770	positive regulation of cell morphogenesis involved in differentiation	2/25	102/23062	0.00543818	0.04449	0.0248222	Myadm/Flna	2
GO:1904951	positive regulation of establishment of protein localization	3/25	337/23062	0.00560438	0.0446864	0.0249318	Kif5b/Hras/Flna	3
GO:0009135	purine nucleoside diphosphate metabolic process	2/25	104/23062	0.00564714	0.0446864	0.0249318	Aldoa/Pkm	2
GO:0009179	purine ribonucleoside diphosphate metabolic process	2/25	104/23062	0.00564714	0.0446864	0.0249318	Aldoa/Pkm	2
GO:0022604	regulation of cell morphogenesis	3/25	338/23062	0.00565054	0.0446864	0.0249318	Myadm/Aldoa/Flna	3
GO:0051235	maintenance of location	3/25	340/23062	0.00574356	0.0450466	0.0251328	Calm1/Flna/Txn1	3
GO:0043270	positive regulation of ion transport	3/25	342/23062	0.0058375	0.0454081	0.0253344	Kif5b/Calm1/Flna	3
GO:0030516	regulation of axon extension	2/25	109/23062	0.00618545	0.0473386	0.0264116	Ntn1/Atp5g1	2
GO:0034446	substrate adhesion-dependent cell spreading	2/25	109/23062	0.00618545	0.0473386	0.0264116	Myadm/Flna	2
GO:0071346	cellular response to interferon-gamma	2/25	111/23062	0.00640711	0.0486428	0.0271392	Vim/Kif5b	2
GO:1905477	positive regulation of protein localization to membrane	2/25	112/23062	0.00651929	0.0491016	0.0273952	Kif5b/Hras	2
GO:0031532	actin cytoskeleton reorganization	2/25	113/23062	0.00663237	0.04956	0.0276509	Hras/Flna	2

## Sheet: up in TRF2 vs WT Cl8
ID	Description	GeneRatio	BgRatio	pvalue	p.adjust	qvalue	geneID	Count
GO:0097577	sequestering of iron ion	2/12	12/23062	1.63338e-05	0.00397598	0.00193011	Lcn2/Fth1	2
GO:0006909	phagocytosis	4/12	322/23062	1.69023e-05	0.00397598	0.00193011	C3/Lbp/Anxa1/Gsn	4
GO:0051235	maintenance of location	4/12	340/23062	2.09257e-05	0.00397598	0.00193011	C3/Lcn2/Fth1/Gsn	4
GO:0060100	positive regulation of phagocytosis, engulfment	2/12	17/23062	3.36089e-05	0.00397598	0.00193011	C3/Lbp	2
GO:1905155	positive regulation of membrane invagination	2/12	17/23062	3.36089e-05	0.00397598	0.00193011	C3/Lbp	2
GO:0045807	positive regulation of endocytosis	3/12	126/23062	3.37938e-05	0.00397598	0.00193011	C3/Lbp/Clu	3
GO:0051238	sequestering of metal ion	2/12	18/23062	3.77991e-05	0.00397598	0.00193011	Lcn2/Fth1	2
GO:0006911	phagocytosis, engulfment	3/12	133/23062	3.97136e-05	0.00397598	0.00193011	C3/Lbp/Gsn	3
GO:0099024	plasma membrane invagination	3/12	142/23062	4.82761e-05	0.00397598	0.00193011	C3/Lbp/Gsn	3
GO:0060099	regulation of phagocytosis, engulfment	2/12	21/23062	5.18361e-05	0.00397598	0.00193011	C3/Lbp	2
GO:0010324	membrane invagination	3/12	150/23062	5.6835e-05	0.00397598	0.00193011	C3/Lbp/Gsn	3
GO:1905153	regulation of membrane invagination	2/12	22/23062	5.70032e-05	0.00397598	0.00193011	C3/Lbp	2
GO:1990000	amyloid fibril formation	2/12	24/23062	6.80684e-05	0.00438256	0.00212748	Clu/Gsn	2
GO:0010594	regulation of endothelial cell migration	3/12	176/23062	9.13825e-05	0.00546337	0.00265215	Lcn2/Dcn/Anxa1	3
GO:0046890	regulation of lipid biosynthetic process	3/12	205/23062	0.000143531	0.00800903	0.00388793	C3/Igfbp7/Anxa1	3
GO:0097242	amyloid-beta clearance	2/12	36/23062	0.000154835	0.00809982	0.003932	C3/Clu	2
GO:0051651	maintenance of location in cell	3/12	231/23062	0.000204138	0.00898615	0.00436227	Lcn2/Fth1/Gsn	3
GO:0018149	peptide cross-linking	2/12	42/23062	0.000211242	0.00898615	0.00436227	Dcn/Anxa1	2
GO:0043542	endothelial cell migration	3/12	234/23062	0.000212044	0.00898615	0.00436227	Lcn2/Dcn/Anxa1	3
GO:0030100	regulation of endocytosis	3/12	235/23062	0.000214723	0.00898615	0.00436227	C3/Lbp/Clu	3
GO:0010632	regulation of epithelial cell migration	3/12	246/23062	0.000245655	0.00979112	0.00475303	Lcn2/Dcn/Anxa1	3
GO:0043277	apoptotic cell clearance	2/12	47/23062	0.000264834	0.0100757	0.0048912	C3/Anxa1	2
GO:0002274	myeloid leukocyte activation	3/12	267/23062	0.000312459	0.0113708	0.00551988	Lbp/Clu/Anxa1	3
GO:0031018	endocrine pancreas development	2/12	57/23062	0.000389875	0.0135153	0.00656091	Clu/Anxa1	2
GO:0006826	iron ion transport	2/12	58/23062	0.000403683	0.0135153	0.00656091	Lcn2/Fth1	2
GO:0035924	cellular response to vascular endothelial growth factor stimulus	2/12	60/23062	0.000432006	0.0139073	0.00675118	Dcn/Anxa1	2
GO:0048260	positive regulation of receptor-mediated endocytosis	2/12	62/23062	0.000461272	0.0142994	0.00694155	C3/Clu	2
GO:0002699	positive regulation of immune effector process	3/12	313/23062	0.00049744	0.0148699	0.00721849	C3/Lbp/Anxa1	3
GO:0006879	cellular iron ion homeostasis	2/12	67/23062	0.00053855	0.0151799	0.00736897	Lcn2/Fth1	2
GO:0010631	epithelial cell migration	3/12	326/23062	0.000560101	0.0151799	0.00736897	Lcn2/Dcn/Anxa1	3
GO:0090132	epithelium migration	3/12	328/23062	0.00057017	0.0151799	0.00736897	Lcn2/Dcn/Anxa1	3
GO:0090130	tissue migration	3/12	330/23062	0.000580354	0.0151799	0.00736897	Lcn2/Dcn/Anxa1	3
GO:0032677	regulation of interleukin-8 production	2/12	76/23062	0.000692393	0.0174946	0.00849261	Lbp/Anxa1	2
GO:0032637	interleukin-8 production	2/12	77/23062	0.000710651	0.0174946	0.00849261	Lbp/Anxa1	2
GO:0050727	regulation of inflammatory response	3/12	361/23062	0.000753446	0.0180181	0.00874677	C3/Lbp/Anxa1	3
GO:0050766	positive regulation of phagocytosis	2/12	88/23062	0.000926773	0.0210063	0.0101974	C3/Lbp	2
GO:0019216	regulation of lipid metabolic process	3/12	388/23062	0.000928595	0.0210063	0.0101974	C3/Igfbp7/Anxa1	3
GO:0055072	iron ion homeostasis	2/12	92/23062	0.00101227	0.0216411	0.0105055	Lcn2/Fth1	2
GO:0031016	pancreas development	2/12	93/23062	0.00103422	0.0216411	0.0105055	Clu/Anxa1	2
GO:0070301	cellular response to hydrogen peroxide	2/12	93/23062	0.00103422	0.0216411	0.0105055	Lcn2/Anxa1	2
GO:0042116	macrophage activation	2/12	103/23062	0.00126627	0.0258504	0.0125489	Lbp/Clu	2
GO:0002526	acute inflammatory response	2/12	108/23062	0.00139081	0.0259812	0.0126124	C3/Lbp	2
GO:0000041	transition metal ion transport	2/12	109/23062	0.0014164	0.0259812	0.0126124	Lcn2/Fth1	2
GO:0046916	cellular transition metal ion homeostasis	2/12	109/23062	0.0014164	0.0259812	0.0126124	Lcn2/Fth1	2
GO:0010595	positive regulation of endothelial cell migration	2/12	110/23062	0.00144221	0.0259812	0.0126124	Lcn2/Anxa1	2
GO:0032760	positive regulation of tumor necrosis factor production	2/12	110/23062	0.00144221	0.0259812	0.0126124	Lbp/Clu	2
GO:0002697	regulation of immune effector process	3/12	455/23062	0.00146991	0.0259812	0.0126124	C3/Lbp/Anxa1	3
GO:1903557	positive regulation of tumor necrosis factor superfamily cytokine production	2/12	112/23062	0.00149451	0.0259812	0.0126124	Lbp/Clu	2
GO:0031532	actin cytoskeleton reorganization	2/12	113/23062	0.001521	0.0259812	0.0126124	Anxa1/Gsn	2
GO:0001667	ameboidal-type cell migration	3/12	468/23062	0.00159371	0.0263162	0.012775	Lcn2/Dcn/Anxa1	3
GO:0010876	lipid localization	3/12	469/23062	0.0016035	0.0263162	0.012775	C3/Lbp/Anxa1	3
GO:0050764	regulation of phagocytosis	2/12	120/23062	0.00171271	0.027568	0.0133827	C3/Lbp	2
GO:0042542	response to hydrogen peroxide	2/12	122/23062	0.00176949	0.0279446	0.0135655	Lcn2/Anxa1	2
GO:0048259	regulation of receptor-mediated endocytosis	2/12	125/23062	0.00185634	0.0287733	0.0139678	C3/Clu	2
GO:0071621	granulocyte chemotaxis	2/12	128/23062	0.0019452	0.0296024	0.0143703	Lbp/Anxa1	2
GO:1901216	positive regulation of neuron death	2/12	133/23062	0.00209772	0.0313535	0.0152203	Lcn2/Clu	2
GO:0055076	transition metal ion homeostasis	2/12	136/23062	0.00219189	0.0321862	0.0156246	Lcn2/Fth1	2
GO:0034614	cellular response to reactive oxygen species	2/12	143/23062	0.00241931	0.0342149	0.0166094	Lcn2/Anxa1	2
GO:0035270	endocrine system development	2/12	143/23062	0.00241931	0.0342149	0.0166094	Clu/Anxa1	2
GO:0050729	positive regulation of inflammatory response	2/12	144/23062	0.00245268	0.0342149	0.0166094	C3/Lbp	2
GO:0031333	negative regulation of protein-containing complex assembly	2/12	151/23062	0.00269235	0.0369426	0.0179335	Clu/Gsn	2
GO:0007009	plasma membrane organization	2/12	160/23062	0.00301614	0.0399301	0.0193838	Clu/Gsn	2
GO:0010634	positive regulation of epithelial cell migration	2/12	160/23062	0.00301614	0.0399301	0.0193838	Lcn2/Anxa1	2
GO:0097530	granulocyte migration	2/12	161/23062	0.0030532	0.0399301	0.0193838	Lbp/Anxa1	2
GO:0048015	phosphatidylinositol-mediated signaling	2/12	168/23062	0.00331861	0.0427335	0.0207447	Dcn/Gsn	2
GO:0048017	inositol lipid-mediated signaling	2/12	171/23062	0.00343557	0.0435693	0.0211504	Dcn/Gsn	2
GO:1902904	negative regulation of supramolecular fiber organization	2/12	179/23062	0.00375684	0.0469325	0.0227831	Clu/Gsn	2
GO:0032680	regulation of tumor necrosis factor production	2/12	186/23062	0.00404908	0.0490922	0.0238315	Lbp/Clu	2
GO:1903555	regulation of tumor necrosis factor superfamily cytokine production	2/12	189/23062	0.00417749	0.0490922	0.0238315	Lbp/Clu	2
GO:0000302	response to reactive oxygen species	2/12	190/23062	0.00422071	0.0490922	0.0238315	Lcn2/Anxa1	2
GO:0032640	tumor necrosis factor production	2/12	193/23062	0.00435163	0.0490922	0.0238315	Lbp/Clu	2
GO:0071706	tumor necrosis factor superfamily cytokine production	2/12	196/23062	0.00448443	0.0490922	0.0238315	Lbp/Clu	2
GO:0002866	positive regulation of acute inflammatory response to antigenic stimulus	1/12	10/23062	0.00519221	0.0490922	0.0238315	C3	1
GO:0017038	protein import	1/12	10/23062	0.00519221	0.0490922	0.0238315	Clu	1
GO:0033034	positive regulation of myeloid cell apoptotic process	1/12	10/23062	0.00519221	0.0490922	0.0238315	Anxa1	1
GO:0070391	response to lipoteichoic acid	1/12	10/23062	0.00519221	0.0490922	0.0238315	Lbp	1
GO:0071223	cellular response to lipoteichoic acid	1/12	10/23062	0.00519221	0.0490922	0.0238315	Lbp	1
GO:0090527	actin filament reorganization	1/12	10/23062	0.00519221	0.0490922	0.0238315	Gsn	1
GO:0098883	synapse pruning	1/12	10/23062	0.00519221	0.0490922	0.0238315	C3	1
GO:2001269	positive regulation of cysteine-type endopeptidase activity involved in apoptotic signaling pathway	1/12	10/23062	0.00519221	0.0490922	0.0238315	Gsn	1
GO:0002822	regulation of adaptive immune response based on somatic recombination of immune receptors built from immunoglobulin superfamily domains	2/12	217/23062	0.00546633	0.0490922	0.0238315	C3/Anxa1	2
GO:0002679	respiratory burst involved in defense response	1/12	11/23062	0.00571007	0.0490922	0.0238315	Lbp	1
GO:0006880	intracellular sequestering of iron ion	1/12	11/23062	0.00571007	0.0490922	0.0238315	Fth1	1
GO:0014889	muscle atrophy	1/12	11/23062	0.00571007	0.0490922	0.0238315	Gsn	1
GO:0032908	regulation of transforming growth factor beta1 production	1/12	11/23062	0.00571007	0.0490922	0.0238315	Lum	1
GO:0033212	iron import into cell	1/12	11/23062	0.00571007	0.0490922	0.0238315	Lcn2	1
GO:0034145	positive regulation of toll-like receptor 4 signaling pathway	1/12	11/23062	0.00571007	0.0490922	0.0238315	Lbp	1
GO:0051709	regulation of killing of cells of another organism	1/12	11/23062	0.00571007	0.0490922	0.0238315	C3	1
GO:0051901	positive regulation of mitochondrial depolarization	1/12	11/23062	0.00571007	0.0490922	0.0238315	Dcn	1
GO:0061517	macrophage proliferation	1/12	11/23062	0.00571007	0.0490922	0.0238315	Clu	1
GO:0097278	complement-dependent cytotoxicity	1/12	11/23062	0.00571007	0.0490922	0.0238315	C3	1
GO:1900747	negative regulation of vascular endothelial growth factor signaling pathway	1/12	11/23062	0.00571007	0.0490922	0.0238315	Dcn	1
GO:2001280	positive regulation of unsaturated fatty acid biosynthetic process	1/12	11/23062	0.00571007	0.0490922	0.0238315	Anxa1	1
GO:0030595	leukocyte chemotaxis	2/12	227/23062	0.00596571	0.0490922	0.0238315	Lbp/Anxa1	2
GO:0001781	neutrophil apoptotic process	1/12	12/23062	0.00622768	0.0490922	0.0238315	Anxa1	1
GO:0002883	regulation of hypersensitivity	1/12	12/23062	0.00622768	0.0490922	0.0238315	C3	1
GO:0031392	regulation of prostaglandin biosynthetic process	1/12	12/23062	0.00622768	0.0490922	0.0238315	Anxa1	1
GO:0032490	detection of molecule of bacterial origin	1/12	12/23062	0.00622768	0.0490922	0.0238315	Lbp	1
GO:0042989	sequestering of actin monomers	1/12	12/23062	0.00622768	0.0490922	0.0238315	Gsn	1
GO:0045625	regulation of T-helper 1 cell differentiation	1/12	12/23062	0.00622768	0.0490922	0.0238315	Anxa1	1
GO:0061684	chaperone-mediated autophagy	1/12	12/23062	0.00622768	0.0490922	0.0238315	Clu	1
GO:1902947	regulation of tau-protein kinase activity	1/12	12/23062	0.00622768	0.0490922	0.0238315	Clu	1
GO:1903028	positive regulation of opsonization	1/12	12/23062	0.00622768	0.0490922	0.0238315	C3	1
GO:1905907	negative regulation of amyloid fibril formation	1/12	12/23062	0.00622768	0.0490922	0.0238315	Clu	1
GO:0002685	regulation of leukocyte migration	2/12	233/23062	0.00627507	0.0490922	0.0238315	Lbp/Anxa1	2
GO:0002819	regulation of adaptive immune response	2/12	233/23062	0.00627507	0.0490922	0.0238315	C3/Anxa1	2
GO:0045088	regulation of innate immune response	2/12	239/23062	0.0065917	0.0490922	0.0238315	C3/Lbp	2
GO:0097529	myeloid leukocyte migration	2/12	241/23062	0.00669884	0.0490922	0.0238315	Lbp/Anxa1	2
GO:0031340	positive regulation of vesicle fusion	1/12	13/23062	0.00674505	0.0490922	0.0238315	Anxa1	1
GO:0032905	transforming growth factor beta1 production	1/12	13/23062	0.00674505	0.0490922	0.0238315	Lum	1
GO:0034756	regulation of iron ion transport	1/12	13/23062	0.00674505	0.0490922	0.0238315	Lcn2	1
GO:0045628	regulation of T-helper 2 cell differentiation	1/12	13/23062	0.00674505	0.0490922	0.0238315	Anxa1	1
GO:1901678	iron coordination entity transport	1/12	13/23062	0.00674505	0.0490922	0.0238315	Lcn2	1
GO:1902548	negative regulation of cellular response to vascular endothelial growth factor stimulus	1/12	13/23062	0.00674505	0.0490922	0.0238315	Dcn	1
GO:1904181	positive regulation of membrane depolarization	1/12	13/23062	0.00674505	0.0490922	0.0238315	Dcn	1
GO:0001767	establishment of lymphocyte polarity	1/12	14/23062	0.00726216	0.0498232	0.0241863	Gsn	1
GO:0001768	establishment of T cell polarity	1/12	14/23062	0.00726216	0.0498232	0.0241863	Gsn	1
GO:0002524	hypersensitivity	1/12	14/23062	0.00726216	0.0498232	0.0241863	C3	1
GO:0002829	negative regulation of type 2 immune response	1/12	14/23062	0.00726216	0.0498232	0.0241863	Anxa1	1
GO:0060263	regulation of respiratory burst	1/12	14/23062	0.00726216	0.0498232	0.0241863	Lbp	1
GO:1903027	regulation of opsonization	1/12	14/23062	0.00726216	0.0498232	0.0241863	C3	1
GO:2001279	regulation of unsaturated fatty acid biosynthetic process	1/12	14/23062	0.00726216	0.0498232	0.0241863	Anxa1	1

## Sheet: down in TRF2 vs WT Cl8
ID	Description	GeneRatio	BgRatio	pvalue	p.adjust	qvalue	geneID	Count
GO:0001502	cartilage condensation	2/9	21/23062	2.83209e-05	0.00452087	0.00178982	Col11a1/Col2a1	2
GO:0098743	cell aggregation	2/9	25/23062	4.04256e-05	0.00452087	0.00178982	Col11a1/Col2a1	2
GO:0001958	endochondral ossification	2/9	35/23062	8.00154e-05	0.00452087	0.00178982	Alpl/Col2a1	2
GO:0036075	replacement ossification	2/9	35/23062	8.00154e-05	0.00452087	0.00178982	Alpl/Col2a1	2
GO:0048705	skeletal system morphogenesis	3/9	260/23062	0.00011316	0.00511484	0.00202497	Col11a1/Alpl/Col2a1	3
GO:0030199	collagen fibril organization	2/9	60/23062	0.000236827	0.00786794	0.00311493	Col11a1/Col2a1	2
GO:0042776	proton motive force-driven mitochondrial ATP synthesis	2/9	65/23062	0.000278024	0.00786794	0.00311493	ATP8/ND3	2
GO:0060350	endochondral bone morphogenesis	2/9	67/23062	0.000295414	0.00786794	0.00311493	Alpl/Col2a1	2
GO:0015986	proton motive force-driven ATP synthesis	2/9	69/23062	0.000313325	0.00786794	0.00311493	ATP8/ND3	2
GO:0051384	response to glucocorticoid	2/9	85/23062	0.000475256	0.0106649	0.00422226	Alpl/ND3	2
GO:0006029	proteoglycan metabolic process	2/9	91/23062	0.000544485	0.0106649	0.00422226	Col11a1/Col2a1	2
GO:0031960	response to corticosteroid	2/9	94/23062	0.00058083	0.0106649	0.00422226	Alpl/ND3	2
GO:0006754	ATP biosynthetic process	2/9	105/23062	0.000723925	0.0106649	0.00422226	ATP8/ND3	2
GO:0048704	embryonic skeletal system morphogenesis	2/9	109/23062	0.000779775	0.0106649	0.00422226	Col11a1/Col2a1	2
GO:0060349	bone morphogenesis	2/9	109/23062	0.000779775	0.0106649	0.00422226	Alpl/Col2a1	2
GO:0009206	purine ribonucleoside triphosphate biosynthetic process	2/9	115/23062	0.000867349	0.0106649	0.00422226	ATP8/ND3	2
GO:0009145	purine nucleoside triphosphate biosynthetic process	2/9	116/23062	0.000882387	0.0106649	0.00422226	ATP8/ND3	2
GO:0002062	chondrocyte differentiation	2/9	120/23062	0.000943799	0.0106649	0.00422226	Col11a1/Col2a1	2
GO:0009201	ribonucleoside triphosphate biosynthetic process	2/9	120/23062	0.000943799	0.0106649	0.00422226	ATP8/ND3	2
GO:0042472	inner ear morphogenesis	2/9	120/23062	0.000943799	0.0106649	0.00422226	Col11a1/Col2a1	2
GO:0009142	nucleoside triphosphate biosynthetic process	2/9	129/23062	0.00108933	0.0117233	0.00464125	ATP8/ND3	2
GO:0006119	oxidative phosphorylation	2/9	141/23062	0.00129912	0.0132844	0.00525933	ATP8/ND3	2
GO:0042471	ear morphogenesis	2/9	144/23062	0.00135437	0.0132844	0.00525933	Col11a1/Col2a1	2
GO:0048706	embryonic skeletal system development	2/9	147/23062	0.00141074	0.0132844	0.00525933	Col11a1/Col2a1	2
GO:0007601	visual perception	2/9	161/23062	0.00168846	0.0152636	0.0060429	Col11a1/Col2a1	2
GO:0050953	sensory perception of light stimulus	2/9	165/23062	0.00177223	0.0154048	0.00609876	Col11a1/Col2a1	2
GO:0009060	aerobic respiration	2/9	188/23062	0.00229175	0.0191828	0.00759449	ATP8/ND3	2
GO:0009152	purine ribonucleotide biosynthetic process	2/9	198/23062	0.00253758	0.0204819	0.0081088	ATP8/ND3	2
GO:0009260	ribonucleotide biosynthetic process	2/9	210/23062	0.00284837	0.0206912	0.00819167	ATP8/ND3	2
GO:0006164	purine nucleotide biosynthetic process	2/9	215/23062	0.00298293	0.0206912	0.00819167	ATP8/ND3	2
GO:0051216	cartilage development	2/9	216/23062	0.0030102	0.0206912	0.00819167	Col11a1/Col2a1	2
GO:0046390	ribose phosphate biosynthetic process	2/9	219/23062	0.00309271	0.0206912	0.00819167	ATP8/ND3	2
GO:0048839	inner ear development	2/9	221/23062	0.00314831	0.0206912	0.00819167	Col11a1/Col2a1	2
GO:0046034	ATP metabolic process	2/9	222/23062	0.00317629	0.0206912	0.00819167	ATP8/ND3	2
GO:0072522	purine-containing compound biosynthetic process	2/9	223/23062	0.00320439	0.0206912	0.00819167	ATP8/ND3	2
GO:0048545	response to steroid hormone	2/9	231/23062	0.00343339	0.021554	0.00853327	Alpl/ND3	2
GO:0045333	cellular respiration	2/9	245/23062	0.00385218	0.022011	0.0087142	ATP8/ND3	2
GO:0009205	purine ribonucleoside triphosphate metabolic process	2/9	248/23062	0.00394489	0.022011	0.0087142	ATP8/ND3	2
GO:0009144	purine nucleoside triphosphate metabolic process	2/9	254/23062	0.00413344	0.022011	0.0087142	ATP8/ND3	2
GO:0009199	ribonucleoside triphosphate metabolic process	2/9	254/23062	0.00413344	0.022011	0.0087142	ATP8/ND3	2
GO:0043583	ear development	2/9	254/23062	0.00413344	0.022011	0.0087142	Col11a1/Col2a1	2
GO:0060348	bone development	2/9	258/23062	0.00426146	0.022011	0.0087142	Alpl/Col2a1	2
GO:0060174	limb bud formation	1/9	11/23062	0.00428534	0.022011	0.0087142	Col2a1	1
GO:1904383	response to sodium phosphate	1/9	11/23062	0.00428534	0.022011	0.0087142	Alpl	1
GO:0009165	nucleotide biosynthetic process	2/9	262/23062	0.00439132	0.0220542	0.00873128	ATP8/ND3	2
GO:1901293	nucleoside phosphate biosynthetic process	2/9	266/23062	0.00452302	0.0222218	0.00879764	ATP8/ND3	2
GO:0009141	nucleoside triphosphate metabolic process	2/9	271/23062	0.00469023	0.022553	0.00892877	ATP8/ND3	2
GO:0007605	sensory perception of sound	2/9	280/23062	0.0049984	0.0230663	0.00913198	Col11a1/Col2a1	2
GO:0060272	embryonic skeletal joint morphogenesis	1/9	13/23062	0.00506273	0.0230663	0.00913198	Col2a1	1
GO:0003007	heart morphogenesis	2/9	283/23062	0.00510317	0.0230663	0.00913198	Col11a1/Col2a1	2
GO:0061448	connective tissue development	2/9	302/23062	0.00579034	0.0249009	0.00985829	Col11a1/Col2a1	2
GO:0014819	regulation of skeletal muscle contraction	1/9	15/23062	0.00583959	0.0249009	0.00985829	Slc8a3	1
GO:0071599	otic vesicle development	1/9	15/23062	0.00583959	0.0249009	0.00985829	Col2a1	1
GO:0050954	sensory perception of mechanical stimulus	2/9	310/23062	0.00609181	0.0249976	0.00989657	Col11a1/Col2a1	2
GO:0072498	embryonic skeletal joint development	1/9	16/23062	0.00622782	0.0249976	0.00989657	Col2a1	1
GO:0090596	sensory organ morphogenesis	2/9	321/23062	0.00651797	0.0249976	0.00989657	Col11a1/Col2a1	2
GO:0030198	extracellular matrix organization	2/9	322/23062	0.00655738	0.0249976	0.00989657	Col11a1/Col2a1	2
GO:0043062	extracellular structure organization	2/9	323/23062	0.00659689	0.0249976	0.00989657	Col11a1/Col2a1	2
GO:0045229	external encapsulating structure organization	2/9	324/23062	0.00663652	0.0249976	0.00989657	Col11a1/Col2a1	2
GO:0055074	calcium ion homeostasis	2/9	324/23062	0.00663652	0.0249976	0.00989657	Slc8a3/Alpl	2
GO:0048562	embryonic organ morphogenesis	2/9	333/23062	0.00699814	0.0259275	0.0102647	Col11a1/Col2a1	2
GO:0015980	energy derivation by oxidation of organic compounds	2/9	337/23062	0.00716171	0.0261019	0.0103338	ATP8/ND3	2
GO:0006851	mitochondrial calcium ion transmembrane transport	1/9	19/23062	0.00739168	0.0261019	0.0103338	Slc8a3	1
GO:1902074	response to salt	1/9	19/23062	0.00739168	0.0261019	0.0103338	Alpl	1
GO:0055062	phosphate ion homeostasis	1/9	20/23062	0.00777937	0.0266385	0.0105462	Alpl	1
GO:0072506	trivalent inorganic anion homeostasis	1/9	20/23062	0.00777937	0.0266385	0.0105462	Alpl	1
GO:0009100	glycoprotein metabolic process	2/9	355/23062	0.00791942	0.0267133	0.0105758	Col11a1/Col2a1	2
GO:0072507	divalent inorganic cation homeostasis	2/9	359/23062	0.00809258	0.0268959	0.0106481	Slc8a3/Alpl	2
GO:0007517	muscle organ development	2/9	369/23062	0.00853302	0.0276183	0.0109341	Col11a1/Plagl1	2
GO:0050910	detection of mechanical stimulus involved in sensory perception of sound	1/9	22/23062	0.00855434	0.0276183	0.0109341	Col11a1	1
GO:0030903	notochord development	1/9	24/23062	0.00932877	0.0296944	0.0117561	Col2a1	1
GO:0009150	purine ribonucleotide metabolic process	2/9	423/23062	0.0110949	0.0339377	0.013436	ATP8/ND3	2
GO:0001503	ossification	2/9	424/23062	0.0111452	0.0339377	0.013436	Alpl/Col2a1	2
GO:0006120	mitochondrial electron transport, NADH to ubiquinone	1/9	29/23062	0.0112625	0.0339377	0.013436	ND3	1
GO:0051560	mitochondrial calcium ion homeostasis	1/9	29/23062	0.0112625	0.0339377	0.013436	Slc8a3	1
GO:0009259	ribonucleotide metabolic process	2/9	443/23062	0.0121208	0.0350897	0.0138921	ATP8/ND3	2
GO:0006163	purine nucleotide metabolic process	2/9	447/23062	0.0123309	0.0350897	0.0138921	ATP8/ND3	2
GO:0010259	multicellular organism aging	1/9	32/23062	0.0124211	0.0350897	0.0138921	Alpl	1
GO:1901099	negative regulation of signal transduction in absence of ligand	1/9	32/23062	0.0124211	0.0350897	0.0138921	Col2a1	1
GO:2001240	negative regulation of extrinsic apoptotic signaling pathway in absence of ligand	1/9	32/23062	0.0124211	0.0350897	0.0138921	Col2a1	1
GO:0019693	ribose phosphate metabolic process	2/9	454/23062	0.0127025	0.0354417	0.0140314	ATP8/ND3	2
GO:0060402	calcium ion transport into cytosol	1/9	34/23062	0.0131929	0.036103	0.0142932	Slc8a3	1
GO:0006091	generation of precursor metabolites and energy	2/9	467/23062	0.0134058	0.036103	0.0142932	ATP8/ND3	2
GO:0002063	chondrocyte development	1/9	35/23062	0.0135785	0.036103	0.0142932	Col11a1	1
GO:0006767	water-soluble vitamin metabolic process	1/9	35/23062	0.0135785	0.036103	0.0142932	Alpl	1
GO:0072521	purine-containing compound metabolic process	2/9	481/23062	0.0141822	0.0368521	0.0145898	ATP8/ND3	2
GO:0033273	response to vitamin	1/9	37/23062	0.0143495	0.0368521	0.0145898	Alpl	1
GO:0046677	response to antibiotic	1/9	37/23062	0.0143495	0.0368521	0.0145898	Alpl	1
GO:0060537	muscle tissue development	2/9	491/23062	0.0147486	0.0374516	0.0148271	Col11a1/Plagl1	2
GO:0060351	cartilage development involved in endochondral bone morphogenesis	1/9	40/23062	0.0155049	0.0380881	0.0150791	Col2a1	1
GO:0071320	cellular response to cAMP	1/9	40/23062	0.0155049	0.0380881	0.0150791	Slc8a3	1
GO:0098703	calcium ion import across plasma membrane	1/9	40/23062	0.0155049	0.0380881	0.0150791	Slc8a3	1
GO:0003009	skeletal muscle contraction	1/9	42/23062	0.0162745	0.0395488	0.0156574	Slc8a3	1
GO:2001239	regulation of extrinsic apoptotic signaling pathway in absence of ligand	1/9	45/23062	0.0174279	0.0419011	0.0165887	Col2a1	1
GO:0050974	detection of mechanical stimulus involved in sensory perception	1/9	47/23062	0.0181962	0.0428368	0.0169592	Col11a1	1
GO:0071385	cellular response to glucocorticoid stimulus	1/9	47/23062	0.0181962	0.0428368	0.0169592	ND3	1
GO:0071384	cellular response to corticosteroid stimulus	1/9	51/23062	0.0197311	0.0459715	0.0182002	ND3	1
GO:0055010	ventricular cardiac muscle tissue morphogenesis	1/9	55/23062	0.0212639	0.0485419	0.0192178	Col11a1	1
GO:0055081	anion homeostasis	1/9	55/23062	0.0212639	0.0485419	0.0192178	Alpl	1
GO:0019646	aerobic electron transport chain	1/9	57/23062	0.0220295	0.0497867	0.0197106	ND3	1
