# Supplementary material for: Premature cell senescence promotes vascular smooth muscle cell phenotypic modulation and resistance to re-differentiation
Source: Cardiovasc Res. 2025 Jun 10;121(9):1448–63. doi: 10.1093/cvr/cvaf102 (PMC12352304; doi:10.1093/cvr/cvaf102)
Supplement: cvaf102_Supplementary_Data [file cvaf102_supplementary_data.zip › Supplementary Table 9 Cluster markers ligation.xlsx]

## Sheet: Supplementary Table 7 Cluster m
gene	p_val	avg_log2FC	pct.1	pct.2	p_val_adj	cluster
Sparcl1	0	1.77903	0.835	0.341	0	0
Tcap	0	1.0714	0.771	0.369	0	0
Fth1	0	0.847165	1	0.999	0	0
Sphkap	0	0.812168	0.478	0.099	0	0
Rbp4	7.84e-287	0.724054	0.635	0.272	2.31e-282	0
Gm13889	4.23e-235	0.695984	0.84	0.611	1.25e-230	0
Mfap4	2.94e-171	0.686478	0.691	0.436	8.66e-167	0
Ccdc3	1.45e-281	0.676959	0.769	0.465	4.28e-277	0
Nudt4	0	0.656739	0.991	0.945	0	0
Cped1	0	0.633861	0.986	0.933	0	0
Denn2b	2.37e-290	0.632315	0.711	0.384	6.98e-286	0
Pln	9.76e-164	0.596614	0.429	0.183	2.88e-159	0
Pgm5	1.01e-261	0.588563	0.631	0.319	2.98e-257	0
Enpp2	2.25e-266	0.58809	0.401	0.116	6.63e-262	0
Camk2n1	3.22e-252	0.584245	0.797	0.561	9.47e-248	0
Fmo2	1.28e-223	0.569008	0.987	0.914	3.78e-219	0
Tppp3	4.52e-204	0.565916	0.494	0.216	1.33e-199	0
Fibin	1.05e-226	0.55388	0.555	0.253	3.09e-222	0
Dkk3	8.82e-221	0.552673	0.878	0.705	2.6e-216	0
Nox4	1.49e-221	0.550277	0.891	0.723	4.39e-217	0
Sod3	1.11e-250	0.548944	0.968	0.896	3.28e-246	0
Vwc2	0	0.542864	0.423	0.084	0	0
Kcnma1	0	0.541633	0.404	0.062	0	0
Dsp	3.17e-307	0.538613	0.377	0.08	9.35e-303	0
Nr4a1	2.72e-97	0.533694	0.859	0.778	8.02e-93	0
Plcb4	6.09e-175	0.52969	0.879	0.72	1.79e-170	0
Perp	2e-223	0.518164	0.655	0.361	5.89e-219	0
Bcam	1.03e-191	0.514386	0.888	0.73	3.04e-187	0
Serpine2	1.01e-263	0.502433	0.999	0.97	2.97e-259	0
Igfbp2	1.82e-247	2.21274	0.451	0.176	5.36e-243	1
Eln	0	1.86661	0.987	0.949	0	1
Filip1l	0	1.46981	0.986	0.892	0	1
Col14a1	0	1.39499	0.735	0.357	0	1
Actg2	0	1.37544	0.774	0.451	0	1
Ankrd1	0	1.28519	0.594	0.2	0	1
Mfap5	4.48e-281	1.18644	0.744	0.504	1.32e-276	1
Postn	0	1.18471	0.989	0.855	0	1
Fn1	0	1.1097	0.998	0.954	0	1
Ccn5	0	1.09497	0.479	0.141	0	1
Hspa1a	5.41e-156	1.07102	0.869	0.801	1.59e-151	1
Tgfb2	0	1.03246	0.823	0.522	0	1
Sparc	0	1.01362	1	0.991	0	1
Rgs5	1.15e-254	0.996561	0.539	0.224	3.4e-250	1
Cnn1	0	0.988707	0.984	0.883	0	1
Fstl1	0	0.958917	0.995	0.951	0	1
Ppic	0	0.929126	0.911	0.733	0	1
Col4a2	0	0.924208	0.979	0.869	0	1
Tent5a	1.31e-292	0.870083	0.858	0.661	3.85e-288	1
Prss23	0	0.862744	0.942	0.805	0	1
Itih4	2.17e-120	0.848751	0.557	0.369	6.4e-116	1
Col3a1	0	0.847684	0.997	0.961	0	1
Gja1	1.6e-297	0.840757	0.842	0.619	4.72e-293	1
Hspa1b	1.87e-116	0.833806	0.628	0.476	5.52e-112	1
Hspb1	7.41e-170	0.82729	0.997	0.984	2.18e-165	1
Fbln5	0	0.816733	0.999	0.975	0	1
Tinagl1	1.7e-298	0.791533	0.798	0.543	5.02e-294	1
Igfbp7	0	0.745716	1	0.989	0	1
Ptprz1	6.03e-177	0.743052	0.338	0.121	1.78e-172	1
Ppp1r14a	2.38e-297	0.732655	0.957	0.805	7.02e-293	1
Lox	5.7e-249	0.730668	0.923	0.802	1.68e-244	1
Palld	1.02e-257	0.725939	0.851	0.654	3.01e-253	1
Tpm1	0	0.720169	0.999	0.989	0	1
Col6a1	0	0.711526	0.909	0.718	0	1
Col4a1	0	0.702998	0.992	0.944	0	1
Crip1	3.29e-243	0.683757	0.99	0.96	9.7e-239	1
Wnt16	8.03e-115	0.653728	0.485	0.295	2.37e-110	1
Serpinb6b	4.14e-204	0.649535	0.751	0.542	1.22e-199	1
Hacd1	1.78e-282	0.645507	0.835	0.602	5.24e-278	1
Col5a2	3.41e-253	0.637541	0.913	0.784	1e-248	1
Acta2	0	0.636212	0.999	0.994	0	1
Mcam	2.57e-253	0.627501	0.875	0.673	7.56e-249	1
Ckb	2.89e-227	0.625353	0.982	0.933	8.51e-223	1
Tpm2	0	0.62114	0.999	0.979	0	1
Col15a1	8.84e-178	0.600331	0.792	0.566	2.6e-173	1
Map3k7cl	2.15e-269	0.588081	0.483	0.184	6.34e-265	1
Sorbs2	3.08e-191	0.586825	0.691	0.48	9.07e-187	1
Akap12	1.59e-190	0.58499	0.533	0.275	4.68e-186	1
Rnd3	1.7e-178	0.56856	0.9	0.79	5e-174	1
Fam129a	1.82e-196	0.568109	0.933	0.838	5.36e-192	1
Csrp1	3.24e-249	0.568009	0.991	0.953	9.53e-245	1
Optc	6.98e-208	0.561611	0.65	0.381	2.06e-203	1
Atf5	3.28e-132	0.558584	0.778	0.61	9.65e-128	1
Scube3	1.42e-207	0.546425	0.632	0.367	4.19e-203	1
Col6a2	6.61e-200	0.541529	0.831	0.665	1.95e-195	1
Myh11	5.09e-187	0.53654	0.992	0.953	1.5e-182	1
Map1b	8.28e-220	0.5343	0.993	0.954	2.44e-215	1
Aebp1	0	0.53172	0.999	0.982	0	1
Pcolce2	8.48e-165	0.525501	0.409	0.18	2.5e-160	1
Hsph1	6.3e-123	0.521005	0.709	0.548	1.86e-118	1
Itga9	1.82e-181	0.517218	0.884	0.763	5.37e-177	1
Olfr1033	4.41e-111	0.510818	0.682	0.528	1.3e-106	1
Slmap	3.31e-204	0.501401	0.955	0.854	9.74e-200	1
Arid5b	7.14e-184	0.500677	0.963	0.912	2.1e-179	1
Lum	0	2.96268	0.838	0.259	0	2
Gdf10	0	2.18677	0.881	0.321	0	2
Dcn	0	2.1374	0.735	0.183	0	2
Spp1	1.71e-145	1.78625	0.341	0.116	5.04e-141	2
Ecrg4	0	1.71328	0.437	0.093	0	2
Apoe	3.98e-231	1.57441	0.839	0.595	1.17e-226	2
Cst3	0	1.47242	1	1	0	2
Crispld1	0	1.4562	0.827	0.469	0	2
Comp	1.86e-94	1.44823	0.331	0.148	5.47e-90	2
Mgp	0	1.42606	1	1	0	2
Cp	0	1.42352	0.643	0.162	0	2
Sfrp2	0	1.41454	0.914	0.678	0	2
Abi3bp	0	1.35789	0.874	0.438	0	2
Col1a1	0	1.33383	0.996	0.932	0	2
Cd34	0	1.16579	0.638	0.153	0	2
Tnfrsf11b	8.93e-252	1.16158	0.772	0.47	2.63e-247	2
Col1a2	0	1.12433	0.999	0.969	0	2
Rspo3	4.35e-257	1.10866	0.792	0.481	1.28e-252	2
Ace	1.11e-264	1.07749	0.85	0.641	3.27e-260	2
Pdzrn4	0	1.0531	0.761	0.356	0	2
Lpl	4.08e-225	1.01752	0.749	0.48	1.2e-220	2
Plpp3	0	1.00232	0.97	0.848	0	2
Angpt2	1.39e-293	0.99841	0.819	0.533	4.08e-289	2
Lamc3	4.23e-234	0.960484	0.572	0.244	1.25e-229	2
Cxcl12	1.24e-216	0.953005	0.766	0.484	3.66e-212	2
Hmox1	1.65e-163	0.91947	0.497	0.23	4.87e-159	2
Myh9	7.2e-301	0.904727	0.871	0.627	2.12e-296	2
Mxra8	0	0.90345	0.97	0.859	0	2
Phex	4.73e-213	0.890997	0.506	0.201	1.39e-208	2
Hbegf	9.13e-159	0.835994	0.96	0.899	2.69e-154	2
Col4a3	0	0.835794	0.544	0.153	0	2
Ccnd1	5.4e-279	0.835574	0.602	0.234	1.59e-274	2
Nrp1	2.24e-259	0.825527	0.79	0.485	6.6e-255	2
Smoc1	4.36e-255	0.820025	0.949	0.82	1.29e-250	2
Phlda1	7.26e-190	0.794725	0.81	0.579	2.14e-185	2
Piezo2	0	0.787253	0.54	0.156	0	2
Ptprd	7.43e-244	0.783928	0.785	0.484	2.19e-239	2
Runx1	1.22e-199	0.781624	0.738	0.451	3.6e-195	2
Itgbl1	7.87e-246	0.78113	0.935	0.782	2.32e-241	2
Prelp	4.73e-145	0.767941	0.909	0.799	1.39e-140	2
Cfh	1.02e-242	0.762462	0.983	0.849	3.01e-238	2
Slc5a3	5.72e-157	0.762215	0.665	0.417	1.68e-152	2
Ftl1	0	0.754314	0.997	0.997	0	2
Gadd45b	3.95e-176	0.748762	0.981	0.953	1.16e-171	2
Pik3r1	5.18e-215	0.739267	0.809	0.558	1.53e-210	2
Col4a4	3.14e-297	0.737665	0.566	0.198	9.26e-293	2
Col8a1	5.82e-206	0.735479	0.733	0.413	1.71e-201	2
Alcam	4.3e-206	0.731095	0.858	0.646	1.27e-201	2
Ctsk	2.08e-164	0.725816	0.539	0.277	6.14e-160	2
Mmp2	5.1e-213	0.71558	0.695	0.355	1.5e-208	2
Ank	4.09e-149	0.701366	0.764	0.585	1.2e-144	2
Kcnq1ot1	1.2e-64	0.697502	0.603	0.439	3.55e-60	2
Ifrd1	3.07e-84	0.679418	0.95	0.918	9.04e-80	2
Tm4sf1	2.55e-192	0.677883	0.996	0.992	7.53e-188	2
Smad7	2.23e-196	0.66996	0.96	0.891	6.57e-192	2
Lama2	3.02e-234	0.662938	0.465	0.158	8.9e-230	2
Nfkbia	2.37e-121	0.659113	0.961	0.903	6.98e-117	2
Nupr1	3.13e-171	0.656644	0.996	0.987	9.21e-167	2
Bhlhe40	1.88e-169	0.654708	0.723	0.454	5.54e-165	2
Slco2a1	1.49e-156	0.653402	0.557	0.287	4.38e-152	2
Sptbn1	2.06e-222	0.647628	0.974	0.926	6.08e-218	2
Pim1	7.21e-115	0.646788	0.801	0.637	2.12e-110	2
Thbs1	8.65e-107	0.644628	0.76	0.523	2.55e-102	2
Gm26771	8.28e-180	0.641301	0.507	0.214	2.44e-175	2
Sfrp4	1.48e-200	0.640858	0.428	0.145	4.36e-196	2
Tmem176b	2.2e-244	0.634776	0.679	0.305	6.49e-240	2
Lnx1	2.1e-241	0.633931	0.501	0.179	6.19e-237	2
Fst	7.07e-172	0.631997	0.465	0.192	2.08e-167	2
Cdkn1a	7.77e-85	0.63078	0.811	0.689	2.29e-80	2
Ereg	4.3e-62	0.63053	0.583	0.437	1.27e-57	2
Gas6	2.07e-149	0.628894	0.96	0.879	6.1e-145	2
Zfp36l2	1.38e-170	0.627102	0.901	0.749	4.06e-166	2
Errfi1	3.6e-101	0.623088	0.837	0.72	1.06e-96	2
Ltbp2	7.59e-176	0.620384	0.691	0.383	2.24e-171	2
Frzb	8.32e-158	0.616953	0.676	0.405	2.45e-153	2
Colec12	1.27e-142	0.60462	0.865	0.707	3.73e-138	2
Sgk1	1.98e-120	0.598376	0.932	0.834	5.85e-116	2
Ier3	5.83e-115	0.596249	0.962	0.891	1.72e-110	2
Pdgfrb	1.04e-165	0.59392	0.801	0.624	3.07e-161	2
Pdgfra	2.3e-303	0.591806	0.398	0.085	6.79e-299	2
Vcam1	1.19e-122	0.587972	0.698	0.453	3.5e-118	2
Fosb	9.12e-112	0.587652	0.974	0.938	2.69e-107	2
Cxcl1	2.26e-43	0.583706	0.367	0.226	6.65e-39	2
Ppp1r10	2.77e-106	0.57394	0.809	0.683	8.15e-102	2
Bmp2	5.72e-108	0.569777	0.619	0.413	1.69e-103	2
Emp1	1.69e-134	0.569753	0.663	0.409	4.99e-130	2
Vasn	5.04e-134	0.565823	0.906	0.827	1.49e-129	2
Rbp4	3.18e-68	0.562933	0.567	0.373	9.36e-64	2
Atp1b1	4.45e-78	0.562707	0.56	0.379	1.31e-73	2
Adamts5	1.89e-80	0.560535	0.593	0.418	5.58e-76	2
Il11ra1	1.01e-166	0.558239	0.952	0.873	2.98e-162	2
Ccnl1	8.72e-129	0.557995	0.93	0.852	2.57e-124	2
Ptgs2	1.87e-52	0.556814	0.576	0.425	5.52e-48	2
Ddx5	1.3e-200	0.554964	0.999	0.996	3.82e-196	2
Txnrd1	6.41e-85	0.551758	0.73	0.591	1.89e-80	2
Tiparp	1e-101	0.551595	0.655	0.455	2.95e-97	2
Scarf2	2.04e-154	0.548533	0.78	0.562	6.01e-150	2
Mrc2	6.66e-179	0.547435	0.538	0.253	1.96e-174	2
Csrnp1	9.59e-83	0.546162	0.768	0.63	2.83e-78	2
Klf4	7.89e-104	0.542898	0.951	0.894	2.33e-99	2
Col3a1	1.28e-118	0.539489	0.994	0.969	3.77e-114	2
Sdc3	8.41e-155	0.5384	0.601	0.327	2.48e-150	2
Tns3	1.64e-142	0.53748	0.647	0.4	4.84e-138	2
Bdnf	1.52e-62	0.535766	0.764	0.635	4.47e-58	2
Maff	1.45e-85	0.530221	0.7	0.531	4.26e-81	2
Pcolce	8.17e-111	0.524252	0.511	0.285	2.41e-106	2
Ccnd2	1.35e-165	0.523995	0.976	0.927	3.98e-161	2
Maf	1.87e-122	0.521192	0.529	0.293	5.51e-118	2
Skil	5.31e-102	0.518771	0.878	0.777	1.57e-97	2
Ogn	2.19e-84	0.513003	0.956	0.894	6.45e-80	2
Rbbp6	9.79e-88	0.510784	0.797	0.684	2.88e-83	2
Cpxm1	4.66e-246	0.509556	0.256	0.036	1.37e-241	2
Timp4	1.27e-88	0.509449	0.417	0.224	3.75e-84	2
Gadd45g	4.34e-68	0.509442	0.95	0.906	1.28e-63	2
Cebpb	1.14e-99	0.508588	0.912	0.821	3.36e-95	2
Twist1	3.16e-85	0.507868	0.684	0.517	9.31e-81	2
Myo10	9.1e-110	0.504855	0.55	0.324	2.68e-105	2
Sparc	5.73e-117	0.500094	1	0.993	1.69e-112	2
Ifit3	0	3.93577	0.927	0.048	0	3
Isg15	5.98e-176	3.8047	0.952	0.206	1.76e-171	3
Iigp1	2.24e-262	3.54867	0.903	0.103	6.6e-258	3
Cxcl10	3.14e-33	3.17299	0.376	0.101	9.24e-29	3
Gbp2	3.17e-120	3.05855	0.709	0.13	9.33e-116	3
Ifit1	0	2.96067	0.848	0.037	0	3
Ifit3b	0	2.7295	0.794	0.021	0	3
Vcam1	3e-16	2.36596	0.709	0.499	8.85e-12	3
Ifitm3	7.02e-84	2.28647	1	0.905	2.07e-79	3
Igtp	4.65e-264	2.23927	0.661	0.047	1.37e-259	3
Bst2	6.53e-87	2.17356	0.952	0.447	1.93e-82	3
Gbp7	4.14e-222	2.05179	0.83	0.101	1.22e-217	3
Ifi47	2.37e-269	2.0337	0.721	0.057	6.99e-265	3
Psmb8	3.92e-125	1.96835	0.661	0.105	1.15e-120	3
Phf11d	2.77e-142	1.90312	0.861	0.177	8.15e-138	3
Gbp3	0	1.86797	0.752	0.051	0	3
Rsad2	0	1.6288	0.424	0.014	0	3
Stat1	1.44e-148	1.5751	0.806	0.143	4.24e-144	3
Gbp5	1e-246	1.56716	0.43	0.019	2.95e-242	3
Irf7	5.41e-189	1.53876	0.655	0.066	1.59e-184	3
Psmb10	1.7e-54	1.52335	0.624	0.199	5.02e-50	3
Irgm1	8.07e-160	1.5226	0.77	0.118	2.38e-155	3
Usp18	0	1.51167	0.697	0.024	0	3
Parp14	1.02e-163	1.49899	0.733	0.103	3e-159	3
Eif2ak2	4.59e-98	1.48394	0.848	0.258	1.35e-93	3
Xaf1	5.52e-193	1.4434	0.782	0.098	1.63e-188	3
Cmpk2	1.9e-229	1.33559	0.521	0.032	5.59e-225	3
Samd9l	2.7e-59	1.287	0.818	0.369	7.97e-55	3
Samhd1	2.7e-46	1.2865	0.679	0.258	7.95e-42	3
Irgm2	3.91e-225	1.2846	0.624	0.049	1.15e-220	3
Ly6e	3.55e-62	1.28176	0.539	0.12	1.04e-57	3
Ddx58	1.62e-82	1.25222	0.721	0.191	4.78e-78	3
Oasl2	0	1.2505	0.63	0.027	0	3
Ifit2	1.42e-51	1.24481	0.4	0.081	4.19e-47	3
H2-K1	1.07e-24	1.24303	0.921	0.752	3.16e-20	3
Ifih1	1.83e-196	1.23435	0.588	0.05	5.4e-192	3
Rnf213	6.61e-130	1.2152	0.661	0.1	1.95e-125	3
Ifi35	3.98e-64	1.20431	0.752	0.257	1.17e-59	3
B2m	3.23e-36	1.20017	1	0.976	9.52e-32	3
Tap1	3.94e-138	1.18835	0.6	0.076	1.16e-133	3
Psmb9	3.95e-122	1.14999	0.473	0.052	1.16e-117	3
H2-T23	2.7e-37	1.11725	0.467	0.142	7.95e-33	3
Gm4951	0	1.10964	0.461	0.01	0	3
Tor3a	3.34e-68	1.08983	0.636	0.164	9.84e-64	3
Ly6a	2e-29	1.07054	0.182	0.029	5.89e-25	3
Psme1	1.82e-29	1.05595	0.873	0.648	5.36e-25	3
Psme2	3.31e-27	1.05408	0.824	0.567	9.75e-23	3
Rtp4	1.57e-280	1.03806	0.564	0.03	4.62e-276	3
Ifi44	6.46e-279	0.997065	0.352	0.01	1.9e-274	3
9930111J21Rik2	2.11e-28	0.987908	0.618	0.296	6.21e-24	3
Parp9	5.63e-87	0.940452	0.576	0.109	1.66e-82	3
H2-D1	3.76e-29	0.931949	1	0.906	1.11e-24	3
Lgals3bp	1.18e-48	0.925988	0.745	0.281	3.47e-44	3
Cd74	5.8e-16	0.907006	0.164	0.039	1.71e-11	3
Apol6	1.63e-41	0.877808	0.382	0.09	4.8e-37	3
Mx1	1.11e-233	0.862188	0.176	0.002	3.27e-229	3
Plaat3	1.14e-09	0.844618	0.394	0.226	3.36e-05	3
Sp140	8.91e-34	0.791623	0.473	0.157	2.63e-29	3
Mcm6	1.54e-20	0.780309	0.576	0.308	4.54e-16	3
Serping1	1.32e-13	0.778188	0.8	0.653	3.89e-09	3
Trim12c	2.22e-65	0.763821	0.588	0.139	6.55e-61	3
Slfn9	5.74e-188	0.76307	0.352	0.017	1.69e-183	3
Tmem140	9.65e-29	0.750722	0.576	0.247	2.84e-24	3
Irf9	2.18e-50	0.749159	0.606	0.183	6.42e-46	3
Stat2	2.6e-96	0.746799	0.515	0.076	7.67e-92	3
Tapbp	1.02e-19	0.746232	0.739	0.461	3e-15	3
Cd274	1.08e-105	0.737008	0.442	0.051	3.18e-101	3
Sp110	6.1e-73	0.735435	0.467	0.08	1.8e-68	3
Mx2	1.47e-180	0.724718	0.418	0.026	4.34e-176	3
Herc6	2.01e-94	0.720822	0.442	0.058	5.91e-90	3
Cd47	3.26e-20	0.717823	0.915	0.782	9.61e-16	3
Trim30a	4.28e-134	0.704796	0.273	0.014	1.26e-129	3
Ifi27l2a	3.34e-13	0.690394	0.188	0.056	9.84e-09	3
Apol9a	2.55e-90	0.683304	0.418	0.053	7.51e-86	3
Calhm6	2.8e-95	0.677654	0.224	0.014	8.26e-91	3
Nmi	8.79e-41	0.674184	0.503	0.149	2.59e-36	3
Zc3hav1	4.38e-31	0.671978	0.545	0.21	1.29e-26	3
Tspo	9.23e-28	0.666955	0.994	0.978	2.72e-23	3
Irf1	2.49e-07	0.66424	0.667	0.541	0.00732547	3
Parp12	2.99e-66	0.650302	0.448	0.082	8.82e-62	3
Tlr3	8.21e-55	0.647353	0.394	0.073	2.42e-50	3
Tap2	1.15e-22	0.631729	0.467	0.192	3.38e-18	3
Shisa5	1.85e-18	0.629171	0.739	0.505	5.45e-14	3
Gm12250	7.03e-169	0.628085	0.182	0.004	2.07e-164	3
Trim12a	1.26e-39	0.623605	0.461	0.127	3.71e-35	3
Parp3	1.49e-22	0.620725	0.709	0.422	4.38e-18	3
H2-Ab1	7.78e-20	0.611797	0.139	0.025	2.29e-15	3
H2-Q4	2.23e-37	0.611524	0.339	0.076	6.58e-33	3
Aida	3.23e-15	0.609082	0.655	0.439	9.52e-11	3
Dtx3l	2.22e-59	0.606586	0.412	0.076	6.55e-55	3
Znfx1	5.02e-28	0.600415	0.564	0.232	1.48e-23	3
H2-T22	4.17e-29	0.59469	0.436	0.146	1.23e-24	3
Plscr2	2.01e-28	0.589825	0.145	0.02	5.93e-24	3
Zbp1	4.26e-36	0.581568	0.291	0.059	1.25e-31	3
Tgtp2	9.24e-159	0.580538	0.242	0.009	2.72e-154	3
Ifi27	6.63e-15	0.574198	0.952	0.866	1.95e-10	3
Serpinb6b	8.53e-07	0.564294	0.727	0.619	0.0251159	3
Lgals9	2.18e-49	0.5602	0.315	0.052	6.43e-45	3
Ube2l6	2.49e-38	0.551675	0.388	0.096	7.35e-34	3
Trafd1	4.77e-15	0.536533	0.624	0.407	1.41e-10	3
Usp25	2.36e-19	0.517768	0.6	0.321	6.95e-15	3
Clec2d	1.02e-25	0.512614	0.345	0.101	3.02e-21	3
Mitd1	8.93e-29	0.511952	0.382	0.113	2.63e-24	3
Xdh	8.51e-47	0.508451	0.218	0.027	2.51e-42	3
Ctla2a	0	4.2204	0.858	0.005	0	4
Pecam1	2.15e-253	3.74901	1	0.112	6.34e-249	4
Apoe	7.28e-68	3.59961	0.976	0.64	2.14e-63	4
Cytl1	1.26e-279	3.54933	0.78	0.052	3.72e-275	4
Edn1	6.91e-122	3.50037	0.921	0.205	2.04e-117	4
Lmo2	0	3.47041	0.992	0.005	0	4
Ptprb	0	3.26466	0.992	0.046	0	4
Ly6e	1.13e-240	3.16121	1	0.116	3.34e-236	4
Bmp4	5.8e-215	3.15926	0.929	0.11	1.71e-210	4
H2-K1	1.06e-81	3.09964	1	0.752	3.13e-77	4
Egfl7	0	2.98377	0.969	0.003	0	4
Tmem158	0	2.93209	0.945	0.027	0	4
Dcn	4.74e-64	2.90931	0.843	0.287	1.4e-59	4
Sfrp1	1.34e-265	2.82768	0.811	0.06	3.95e-261	4
Cd93	0	2.81418	0.929	0.028	0	4
Cdh5	0	2.78167	0.961	0.001	0	4
Srgn	0	2.68897	0.953	0.056	0	4
H2-D1	4.14e-78	2.68399	1	0.907	1.22e-73	4
Cldn5	0	2.66188	0.921	0.001	0	4
Selp	0	2.58305	0.929	0.028	0	4
Clec14a	0	2.57626	0.921	0.023	0	4
Ly6a	0	2.52712	0.795	0.022	0	4
Ecscr	0	2.50431	0.961	0.008	0	4
H2-Q7	0	2.4843	0.929	0.01	0	4
Krt18	0	2.42738	0.819	0.035	0	4
Vwf	0	2.42223	0.811	0.004	0	4
Ece1	1.39e-125	2.41628	0.969	0.241	4.1e-121	4
Cavin2	3.17e-86	2.38287	0.945	0.352	9.34e-82	4
Procr	0	2.35768	0.945	0.012	0	4
Bmp6	0	2.31486	0.898	0.003	0	4
Icam1	2.96e-134	2.28249	0.882	0.157	8.71e-130	4
Clu	3.64e-58	2.2697	0.976	0.958	1.07e-53	4
Emcn	0	2.21328	0.882	0.001	0	4
Ifitm3	4.99e-72	2.18595	1	0.905	1.47e-67	4
Myct1	0	2.18097	0.969	0.003	0	4
Esam	1.16e-130	2.16564	0.969	0.229	3.42e-126	4
Vcam1	3.11e-56	2.14465	0.937	0.497	9.17e-52	4
H2-Q6	0	2.09687	0.874	0.004	0	4
Bpgm	2.9e-125	2.09449	0.795	0.135	8.53e-121	4
Iigp1	3.5e-125	2.08535	0.756	0.108	1.03e-120	4
Il6st	1.46e-63	2.0742	0.937	0.518	4.31e-59	4
Icam2	0	2.06957	0.953	0.004	0	4
Igfbp3	0	2.067	0.276	0.002	0	4
Bst2	1.89e-76	2.04685	0.969	0.448	5.55e-72	4
S1pr1	0	2.00242	0.906	0.029	0	4
Cd74	3.5e-244	1.98472	0.622	0.034	1.03e-239	4
Plk2	1.28e-57	1.95239	0.882	0.383	3.78e-53	4
Ablim1	7.03e-195	1.92846	0.929	0.12	2.07e-190	4
Cxcl1	3.41e-64	1.89971	0.835	0.247	1e-59	4
Ramp2	0	1.87612	0.843	0.007	0	4
Ifngr1	2.68e-86	1.85438	0.976	0.403	7.89e-82	4
Fbln2	1.77e-78	1.84188	0.874	0.279	5.21e-74	4
Cav1	1.02e-60	1.8325	0.992	0.854	2.99e-56	4
Cd24a	0	1.80278	0.772	0.018	0	4
Gbp2	1.72e-114	1.79916	0.787	0.132	5.08e-110	4
Nfkbia	4.73e-44	1.79443	1	0.914	1.39e-39	4
Ppp3ca	7.4e-87	1.79352	0.969	0.381	2.18e-82	4
Heg1	2.5e-146	1.78722	0.906	0.156	7.36e-142	4
Psmb8	6.19e-195	1.78436	0.898	0.104	1.82e-190	4
H2-Q4	5.13e-246	1.77505	0.843	0.07	1.51e-241	4
Gimap6	0	1.77319	0.835	0.019	0	4
Palmd	0	1.75844	0.858	0.001	0	4
Bmx	0	1.74093	0.74	0.001	0	4
Rps3	1.49e-80	1.7334	1	0.995	4.38e-76	4
Gja4	9.88e-92	1.70624	0.795	0.173	2.91e-87	4
Mmrn2	0	1.70042	0.843	0.051	0	4
Cfh	1.38e-37	1.68872	0.945	0.875	4.06e-33	4
Tmsb10	1.3e-66	1.6861	0.992	0.825	3.83e-62	4
Arhgap29	6.44e-72	1.68129	0.898	0.322	1.9e-67	4
Sele	1.47e-285	1.68031	0.433	0.012	4.32e-281	4
Cxcl2	2.07e-108	1.67232	0.748	0.121	6.11e-104	4
Fam3c	1.78e-53	1.65289	0.961	0.748	5.24e-49	4
Thbs1	5.93e-20	1.64786	0.843	0.568	1.75e-15	4
Fxyd6	0	1.64272	0.677	0.002	0	4
F11r	2.43e-145	1.63541	0.929	0.166	7.17e-141	4
Adam10	2.46e-99	1.63258	0.937	0.257	7.26e-95	4
Tcf4	3.08e-45	1.62249	0.937	0.655	9.06e-41	4
Clec2d	7.17e-144	1.61341	0.756	0.097	2.11e-139	4
Gbp7	5.72e-71	1.61307	0.591	0.106	1.68e-66	4
Tmem176b	1.87e-75	1.61033	0.961	0.373	5.51e-71	4
Nrp1	3.73e-56	1.58372	0.969	0.541	1.1e-51	4
Tspan13	0	1.58241	0.85	0.004	0	4
Kit	0	1.55859	0.528	0.01	0	4
Sox17	0	1.55756	0.787	0	0	4
Ppp1r15a	2.88e-38	1.54766	0.976	0.912	8.48e-34	4
Sox7	0	1.53984	0.811	0.03	0	4
Emp1	1.37e-41	1.53944	0.874	0.455	4.03e-37	4
Notch1	1.5e-120	1.52664	0.819	0.147	4.41e-116	4
Cdh13	2.8e-52	1.50818	1	0.844	8.26e-48	4
Adgrf5	0	1.49214	0.858	0.002	0	4
Tpm3	8.96e-58	1.47682	0.992	0.742	2.64e-53	4
Enpp6	0	1.47476	0.827	0.035	0	4
B2m	7.71e-59	1.4635	1	0.976	2.27e-54	4
Lysmd2	9.36e-113	1.46219	0.882	0.193	2.76e-108	4
Rasip1	0	1.45913	0.795	0.003	0	4
Tmod3	6.88e-58	1.45095	0.953	0.548	2.03e-53	4
Gngt2	0	1.44751	0.811	0.039	0	4
Fxyd5	1.56e-50	1.44502	0.969	0.603	4.58e-46	4
Ehd4	3.43e-51	1.44247	0.961	0.746	1.01e-46	4
Hs3st1	0	1.43064	0.646	0.012	0	4
Plxnd1	1.5e-109	1.4235	0.811	0.156	4.42e-105	4
C130074G19Rik	0	1.41915	0.843	0.005	0	4
Mrtfb	1.87e-114	1.40566	0.835	0.157	5.51e-110	4
Fabp5	7.59e-35	1.40171	0.598	0.203	2.24e-30	4
Gata2	2.1e-196	1.39418	0.787	0.076	6.19e-192	4
Cp	3.35e-69	1.38305	0.866	0.251	9.88e-65	4
Pdgfb	1.08e-198	1.3804	0.78	0.074	3.17e-194	4
Fkbp1a	2.17e-50	1.37681	0.961	0.914	6.41e-46	4
Litaf	2.74e-74	1.3727	0.795	0.225	8.08e-70	4
Tm4sf1	6.45e-44	1.37052	0.992	0.993	1.9e-39	4
Lgmn	1.12e-52	1.3635	0.921	0.54	3.3e-48	4
Tie1	0	1.36273	0.787	0.001	0	4
AU021092	0	1.3489	0.764	0	0	4
Col8a1	2.54e-20	1.3444	0.787	0.474	7.48e-16	4
Crim1	4.71e-38	1.34009	0.961	0.788	1.39e-33	4
Clec1a	0	1.32023	0.717	0.001	0	4
Slfn5	0	1.30074	0.606	0.005	0	4
Csf1	2.11e-54	1.29582	0.827	0.308	6.23e-50	4
Cgnl1	1.65e-77	1.29384	0.787	0.194	4.87e-73	4
Tmem176a	3.27e-77	1.29183	0.866	0.246	9.62e-73	4
S100a10	4.77e-28	1.28973	0.906	0.68	1.41e-23	4
Stab1	0	1.28867	0.795	0.016	0	4
Rpl18a	3.16e-73	1.28829	1	0.995	9.31e-69	4
Cd2ap	1.35e-49	1.28816	0.976	0.673	3.98e-45	4
Pgf	1.08e-19	1.28417	0.331	0.102	3.19e-15	4
Tnfsf10	0	1.27995	0.709	0.004	0	4
Ier3	3.78e-31	1.27871	0.984	0.904	1.11e-26	4
Cyp4b1	0	1.27747	0.614	0	0	4
Eng	1.04e-65	1.27459	0.858	0.301	3.07e-61	4
Wwtr1	1.74e-46	1.27274	0.945	0.681	5.12e-42	4
Ccnl1	6.68e-30	1.27085	0.961	0.867	1.97e-25	4
Dusp2	3.77e-26	1.26434	0.575	0.225	1.11e-21	4
Sox18	0	1.26016	0.701	0.002	0	4
Ntn4	1.68e-36	1.25167	0.724	0.326	4.95e-32	4
Ephx2	8.78e-83	1.24689	0.677	0.129	2.59e-78	4
Gkn3	0	1.24094	0.488	0	0	4
Cracr2b	4.28e-103	1.23792	0.827	0.165	1.26e-98	4
Pkhd1l1	0	1.226	0.528	0.001	0	4
Fgd5	0	1.22184	0.74	0.001	0	4
Irf1	4.12e-30	1.21264	0.874	0.539	1.21e-25	4
Neurl3	0	1.21192	0.622	0.008	0	4
Dll4	0	1.20951	0.677	0.009	0	4
Arhgap31	1.23e-130	1.20698	0.78	0.114	3.61e-126	4
Gm8995	0	1.19665	0.622	0.004	0	4
Pim3	4.15e-40	1.19649	0.89	0.52	1.22e-35	4
Hhex	0	1.19538	0.669	0.007	0	4
Adgrl4	0	1.19255	0.63	0	0	4
Lima1	9.7e-64	1.19111	0.866	0.289	2.86e-59	4
Sema6a	0	1.18681	0.677	0.013	0	4
F8	0	1.18346	0.535	0.011	0	4
Ptgs2	7.32e-10	1.17624	0.677	0.453	2.16e-05	4
Rpl32	1.57e-68	1.1756	1	0.99	4.61e-64	4
Jcad	1.84e-76	1.17468	0.89	0.265	5.42e-72	4
Man1a	6.48e-70	1.17217	0.843	0.251	1.91e-65	4
Nfkbiz	1.47e-28	1.17111	0.819	0.458	4.32e-24	4
Ptpn14	1.23e-73	1.16498	0.827	0.231	3.62e-69	4
Cbfa2t3	1.73e-228	1.16408	0.693	0.048	5.09e-224	4
Ralb	7.28e-53	1.16238	0.874	0.397	2.14e-48	4
Rpl28	8.67e-68	1.16136	1	0.991	2.55e-63	4
Selenop	7.96e-23	1.1575	0.913	0.773	2.34e-18	4
Car8	0	1.15303	0.551	0	0	4
Pnp	6.98e-35	1.14857	0.898	0.578	2.06e-30	4
Cish	9.34e-277	1.14854	0.661	0.035	2.75e-272	4
Bace2	0	1.1454	0.685	0.016	0	4
Rpl23	1.91e-72	1.13786	1	0.996	5.64e-68	4
Sp100	4.28e-254	1.13056	0.638	0.034	1.26e-249	4
Tut7	1.29e-38	1.13003	0.882	0.497	3.81e-34	4
Socs3	6.62e-23	1.12042	0.827	0.581	1.95e-18	4
Gng11	1.56e-40	1.11846	0.906	0.593	4.61e-36	4
Dennd4a	2.96e-55	1.117	0.709	0.202	8.73e-51	4
Eva1a	6.16e-202	1.11201	0.669	0.051	1.82e-197	4
Psmb9	2.55e-208	1.10842	0.685	0.05	7.52e-204	4
Efna1	1.33e-178	1.10024	0.677	0.06	3.93e-174	4
Ly6c1	0	1.09644	0.394	0.009	0	4
Isl1	0	1.09338	0.559	0	0	4
Rbp1	2.34e-32	1.09049	1	0.962	6.9e-28	4
Tgoln1	2.06e-39	1.08323	0.921	0.652	6.08e-35	4
Lrrc8c	1.66e-49	1.07835	0.78	0.287	4.89e-45	4
Tpt1	1.59e-73	1.07602	1	0.998	4.67e-69	4
Rps20	8.65e-69	1.07495	1	0.994	2.55e-64	4
Tiparp	3.63e-19	1.07243	0.795	0.491	1.07e-14	4
Gimap1	0	1.06814	0.693	0.001	0	4
Mndal	0	1.06264	0.488	0.006	0	4
Psmb10	1.19e-59	1.05492	0.74	0.199	3.5e-55	4
Trp53i11	1.88e-77	1.05304	0.433	0.053	5.53e-73	4
S100a16	1.21e-34	1.05147	0.906	0.597	3.55e-30	4
Flnb	1.28e-42	1.04828	0.835	0.39	3.77e-38	4
Rnd1	3.12e-43	1.04762	0.732	0.257	9.18e-39	4
Rps24	9.56e-68	1.04419	1	0.993	2.82e-63	4
H2-T23	3.61e-78	1.04183	0.701	0.141	1.06e-73	4
Trim47	1.51e-38	1.03819	0.913	0.516	4.44e-34	4
H2-Aa	1.45e-242	1.03816	0.425	0.014	4.28e-238	4
Sat1	6.47e-28	1.03512	0.969	0.842	1.91e-23	4
Gcnt1	0	1.0349	0.598	0.003	0	4
She	0	1.03334	0.654	0.001	0	4
Txnip	3.38e-24	1.03325	0.945	0.778	9.96e-20	4
Gata3	0	1.02833	0.606	0.016	0	4
Klhl6	0	1.02225	0.685	0.003	0	4
Rpl11	3.67e-63	1.02149	1	0.994	1.08e-58	4
Rps27	3.85e-55	1.01834	1	0.979	1.13e-50	4
Serpinb9	1.35e-24	1.0154	0.606	0.26	3.97e-20	4
H2-Ab1	2.23e-159	1.01496	0.409	0.022	6.58e-155	4
Rps28	2.22e-44	1.01224	1	0.959	6.54e-40	4
Bhlhe40	1.12e-26	1.00571	0.835	0.504	3.29e-22	4
Nop58	1.27e-29	1.00447	0.827	0.503	3.75e-25	4
Myzap	6.54e-129	1.00441	0.646	0.074	1.93e-124	4
Zfp36	2.32e-14	1.00128	0.898	0.76	6.85e-10	4
Rps5	5.58e-64	1.00086	1	0.991	1.64e-59	4
Cemip2	3e-45	0.997534	0.772	0.288	8.85e-41	4
Cd82	3.58e-70	0.997529	0.717	0.169	1.05e-65	4
Ifi203	0	0.99512	0.567	0.005	0	4
Efemp1	4.86e-83	0.993813	0.598	0.095	1.43e-78	4
H2-Eb1	2.68e-243	0.988976	0.441	0.016	7.91e-239	4
Mgst1	4.15e-37	0.98835	0.843	0.378	1.22e-32	4
Rps18	3.18e-62	0.98761	1	0.99	9.36e-58	4
Lifr	6.67e-31	0.9832	0.717	0.317	1.96e-26	4
Tshz2	0	0.981302	0.646	0.003	0	4
Elf1	8.64e-30	0.981243	0.882	0.628	2.54e-25	4
Rps7	1.5e-54	0.97676	1	0.98	4.42e-50	4
Myl12b	3.81e-50	0.976375	0.78	0.269	1.12e-45	4
Ptpre	0	0.974757	0.614	0.017	0	4
Rpsa	7.15e-56	0.974178	1	0.995	2.11e-51	4
Ldb2	0	0.973213	0.598	0.004	0	4
Tulp4	1.6e-29	0.968943	0.906	0.641	4.7e-25	4
Arhgap28	0	0.967778	0.598	0	0	4
Ifi47	1.29e-128	0.967297	0.598	0.061	3.79e-124	4
Dennd5b	3.71e-44	0.965914	0.803	0.315	1.09e-39	4
Galnt15	6.63e-55	0.962822	0.74	0.215	1.95e-50	4
Casp4	2.01e-72	0.961799	0.661	0.137	5.93e-68	4
Tubb5	8.95e-37	0.952587	0.969	0.835	2.64e-32	4
Cmip	1.24e-181	0.945404	0.669	0.056	3.65e-177	4
Efnb2	8.8e-40	0.944911	0.843	0.403	2.59e-35	4
Sh3bgrl3	1.01e-36	0.940715	0.976	0.802	2.97e-32	4
Rps19	1.15e-44	0.937524	1	0.971	3.39e-40	4
Isg15	1.16e-30	0.934671	0.622	0.213	3.42e-26	4
Kdm6b	5.17e-22	0.934476	0.827	0.523	1.52e-17	4
Gbp3	9.46e-114	0.932872	0.543	0.056	2.79e-109	4
Itpr2	1.86e-126	0.931315	0.598	0.063	5.48e-122	4
Irf6	0	0.931169	0.583	0	0	4
Ctsh	1.4e-36	0.930957	0.984	0.812	4.12e-32	4
Meis2	1.74e-31	0.927901	0.787	0.383	5.13e-27	4
Rps12	1.24e-56	0.925945	1	0.99	3.65e-52	4
9930111J21Rik2	9.16e-28	0.923851	0.693	0.297	2.7e-23	4
Dusp6	9.14e-28	0.923345	0.787	0.408	2.69e-23	4
Mall	0	0.921221	0.614	0.013	0	4
Snhg1	7.82e-23	0.92095	0.827	0.549	2.3e-18	4
Clic1	4.1e-43	0.920859	0.992	0.897	1.21e-38	4
Sh3bp5	4.67e-168	0.919929	0.614	0.051	1.38e-163	4
Arhgap20	0	0.917828	0.575	0.017	0	4
Sox4	1.3e-18	0.915053	0.787	0.518	3.84e-14	4
Gabarapl1	1.17e-28	0.910209	0.913	0.661	3.44e-24	4
Plaat3	2.33e-61	0.909162	0.795	0.221	6.88e-57	4
Fnbp1l	1.64e-62	0.908758	0.764	0.211	4.83e-58	4
Itih5	1.4e-80	0.908038	0.409	0.046	4.14e-76	4
Rps13	5.94e-54	0.907495	1	0.986	1.75e-49	4
Gda	0	0.905941	0.591	0.004	0	4
Igtp	2.26e-95	0.900838	0.48	0.052	6.65e-91	4
Adh7	0	0.900139	0.52	0	0	4
Fscn1	9.39e-45	0.897548	0.409	0.079	2.77e-40	4
Psme1	4.9e-31	0.893805	0.89	0.648	1.44e-26	4
Rpl34	1.42e-53	0.892306	1	0.984	4.19e-49	4
Txndc5	2.18e-21	0.891589	0.874	0.649	6.43e-17	4
Nedd9	2.94e-17	0.887682	0.811	0.567	8.65e-13	4
Ddit4	2.02e-27	0.884523	0.661	0.303	5.96e-23	4
Rpl29	4.5e-46	0.884287	1	0.977	1.32e-41	4
Tek	0	0.883194	0.622	0	0	4
Dkk2	0	0.88217	0.378	0.002	0	4
Myof	4.54e-26	0.881708	0.882	0.633	1.34e-21	4
Rapgef5	1.74e-51	0.881473	0.685	0.188	5.14e-47	4
Rps6ka5	1.05e-106	0.880676	0.598	0.076	3.08e-102	4
Fau	2.73e-54	0.880474	1	0.996	8.06e-50	4
Oaf	3.5e-32	0.879269	0.756	0.346	1.03e-27	4
Spns2	0	0.878658	0.551	0.009	0	4
Rps27a	2.3e-58	0.87853	1	0.992	6.78e-54	4
Elmo1	4.72e-147	0.877918	0.598	0.055	1.39e-142	4
Flt1	2.98e-29	0.873583	0.709	0.323	8.78e-25	4
Spag9	1.66e-25	0.871684	0.976	0.908	4.89e-21	4
Rpl3	6.06e-57	0.868459	0.992	0.991	1.79e-52	4
Slc3a2	1.69e-35	0.865282	0.882	0.492	4.98e-31	4
Pde4b	4.98e-18	0.864304	0.795	0.556	1.47e-13	4
Lamb1	3.36e-48	0.857519	0.504	0.109	9.89e-44	4
Arhgdib	1.09e-46	0.856172	0.756	0.235	3.22e-42	4
Gimap4	0	0.856137	0.583	0	0	4
Rps16	2.18e-54	0.85155	1	0.991	6.42e-50	4
Nt5c3	1.16e-65	0.851397	0.693	0.155	3.42e-61	4
Slc45a4	1.6e-45	0.850258	0.591	0.156	4.71e-41	4
Nt5e	0	0.849732	0.583	0.01	0	4
Anp32a	6.61e-27	0.848616	0.898	0.679	1.95e-22	4
Mfng	0	0.847523	0.63	0.001	0	4
Rpl18	8.27e-48	0.847417	1	0.986	2.44e-43	4
Rps14	1.46e-57	0.840743	1	0.991	4.31e-53	4
Slc9a3r2	3.94e-54	0.840381	0.661	0.166	1.16e-49	4
Rpl26	1.07e-55	0.838887	1	0.987	3.14e-51	4
N4bp3	1.01e-148	0.838369	0.488	0.035	2.98e-144	4
Sde2	1.96e-20	0.837841	0.772	0.508	5.77e-16	4
Arpc3	1.3e-29	0.837132	0.969	0.872	3.84e-25	4
Podxl	0	0.836256	0.48	0.001	0	4
AW112010	0	0.836119	0.504	0.003	0	4
Rpl22l1	9.54e-32	0.835762	0.969	0.875	2.81e-27	4
Ptbp3	7.76e-33	0.835516	0.827	0.437	2.29e-28	4
Elk3	2.29e-50	0.835067	0.756	0.234	6.74e-46	4
Apold1	0	0.834939	0.394	0.007	0	4
Rpl17	3.75e-48	0.833036	1	0.984	1.1e-43	4
Rab11a	4.36e-29	0.830167	0.803	0.465	1.29e-24	4
Gas5	3.93e-31	0.827656	0.984	0.942	1.16e-26	4
4931406P16Rik	7.48e-35	0.826374	0.748	0.324	2.2e-30	4
Dnttip2	1.39e-25	0.825587	0.803	0.508	4.09e-21	4
Itprid2	2.58e-34	0.819934	0.835	0.397	7.61e-30	4
Mast4	5.64e-11	0.819076	0.835	0.716	1.66e-06	4
Foxo1	3.65e-30	0.818851	0.819	0.465	1.08e-25	4
Fmo1	4.2e-81	0.817884	0.551	0.082	1.24e-76	4
Smarca2	1.6e-19	0.809556	0.866	0.623	4.71e-15	4
Rpl6	7.6e-46	0.808341	1	0.99	2.24e-41	4
Map4k4	2.04e-21	0.807857	0.898	0.684	6e-17	4
Etl4	2.78e-65	0.807485	0.622	0.13	8.19e-61	4
Mtch1	9.65e-23	0.807168	0.929	0.745	2.84e-18	4
Ddah1	3.86e-210	0.805076	0.449	0.02	1.14e-205	4
Mindy2	3.16e-33	0.801225	0.764	0.351	9.31e-29	4
Plec	1.16e-17	0.796663	0.85	0.661	3.4e-13	4
Ltbp2	2.72e-15	0.796557	0.748	0.441	8e-11	4
Rpl41	4.48e-49	0.79575	1	0.995	1.32e-44	4
Ifit3	4.63e-18	0.7923	0.244	0.06	1.36e-13	4
Rpl19	3.54e-49	0.789853	1	0.993	1.04e-44	4
Eif4a1	4.89e-28	0.782865	0.961	0.922	1.44e-23	4
Rasgrf2	0	0.782257	0.52	0.005	0	4
Gxylt2	1.31e-06	0.782187	0.717	0.598	0.0385088	4
Rnf125	0	0.782158	0.575	0.01	0	4
Crip2	1.24e-22	0.781178	0.969	0.836	3.64e-18	4
Tgif1	2.5e-41	0.779751	0.717	0.246	7.36e-37	4
Cpne8	2.43e-83	0.778989	0.598	0.093	7.15e-79	4
Rps15a	5.66e-42	0.772052	1	0.982	1.67e-37	4
Rplp0	8.7e-38	0.771855	1	0.988	2.56e-33	4
Eef1b2	1.74e-40	0.770209	1	0.975	5.12e-36	4
Aggf1	1.68e-31	0.767649	0.748	0.329	4.95e-27	4
Cd47	3.78e-23	0.766543	0.906	0.783	1.11e-18	4
Topors	3.29e-18	0.765337	0.827	0.617	9.68e-14	4
Rpl4	4.12e-44	0.765192	1	0.979	1.21e-39	4
Erg	1.43e-34	0.760037	0.85	0.374	4.23e-30	4
Trim30a	1.41e-176	0.759574	0.354	0.014	4.17e-172	4
Rplp2	8.57e-45	0.757731	1	0.992	2.53e-40	4
Npm1	2.25e-37	0.757593	1	0.984	6.63e-33	4
Rhob	5.92e-21	0.754763	0.976	0.91	1.75e-16	4
Gbp9	0	0.753431	0.48	0.005	0	4
Adh1	0	0.753085	0.315	0	0	4
Eps8	2.86e-231	0.752907	0.567	0.029	8.44e-227	4
Wbp1l	4.72e-51	0.752319	0.661	0.177	1.39e-46	4
Epas1	4.48e-24	0.751526	0.913	0.636	1.32e-19	4
Rps21	2.12e-40	0.751259	1	0.997	6.24e-36	4
Tspan7	9.27e-43	0.750712	0.606	0.169	2.73e-38	4
Arhgef7	2.04e-26	0.748498	0.638	0.263	6.02e-22	4
Rack1	3.35e-38	0.748304	1	0.99	9.88e-34	4
Upp1	0	0.747547	0.449	0.001	0	4
Pgm5	3.47e-25	0.745585	0.819	0.435	1.02e-20	4
Oxr1	1.82e-34	0.744108	0.732	0.288	5.35e-30	4
Gata6	1.31e-19	0.74273	0.937	0.836	3.87e-15	4
Dock4	9.58e-44	0.739	0.52	0.123	2.82e-39	4
Rsrc2	6.24e-23	0.73771	0.929	0.778	1.84e-18	4
Rpl13	6.76e-48	0.736736	1	0.996	1.99e-43	4
Cxcl16	9.77e-88	0.734695	0.63	0.098	2.88e-83	4
Cd34	2.04e-33	0.734341	0.717	0.245	6.01e-29	4
Fzd4	4.33e-80	0.734233	0.622	0.104	1.28e-75	4
Rpl35	4e-31	0.733448	0.992	0.958	1.18e-26	4
Eef1a1	4.36e-52	0.732894	1	0.999	1.28e-47	4
Rpl38	1.43e-35	0.731514	1	0.968	4.2e-31	4
Ralgds	3.89e-229	0.728878	0.543	0.027	1.15e-224	4
Ugcg	3.07e-40	0.726372	0.63	0.194	9.03e-36	4
Tapbp	1.2e-25	0.724968	0.843	0.461	3.52e-21	4
Rps9	1.83e-48	0.72443	1	0.994	5.38e-44	4
Tjp1	3.33e-20	0.721639	0.819	0.528	9.8e-16	4
Tnfaip2	1.77e-107	0.720993	0.528	0.057	5.22e-103	4
Itgb4	0	0.720047	0.512	0.014	0	4
Rlim	5e-26	0.719627	0.795	0.422	1.47e-21	4
Capg	1.08e-26	0.719369	0.732	0.35	3.18e-22	4
H2az1	9.05e-23	0.718877	0.953	0.877	2.67e-18	4
Ndrg1	7.87e-17	0.716974	0.787	0.528	2.32e-12	4
Rps29	6.31e-44	0.714401	1	0.991	1.86e-39	4
Plscr2	4.82e-232	0.71379	0.441	0.017	1.42e-227	4
Tgfbr2	2.29e-16	0.712525	0.78	0.541	6.75e-12	4
Wsb1	1.59e-18	0.712361	0.929	0.751	4.68e-14	4
Bcl10	1.61e-30	0.711638	0.732	0.327	4.73e-26	4
Nufip2	8.68e-16	0.710494	0.906	0.747	2.56e-11	4
Parp14	8.7e-54	0.709117	0.535	0.108	2.56e-49	4
Pdia6	8.76e-20	0.707697	0.929	0.789	2.58e-15	4
Rpl35a	1.2e-39	0.705783	1	0.986	3.53e-35	4
Cav2	4.58e-19	0.704021	0.929	0.699	1.35e-14	4
Tmod2	1.6e-65	0.703104	0.543	0.095	4.71e-61	4
Ppp1r10	4.73e-16	0.702407	0.89	0.706	1.39e-11	4
Rnf213	9.42e-52	0.700901	0.52	0.104	2.78e-47	4
Rps8	1.18e-46	0.700843	1	0.997	3.48e-42	4
Sbno2	9.61e-30	0.700329	0.63	0.24	2.83e-25	4
Grasp	1.52e-49	0.699025	0.622	0.155	4.49e-45	4
Sdcbp2	0	0.698764	0.504	0.005	0	4
Arap3	0	0.698511	0.48	0.002	0	4
Srsf7	5.95e-15	0.697741	0.906	0.815	1.75e-10	4
Pcf11	9.01e-17	0.697704	0.803	0.549	2.65e-12	4
Gls	1.95e-17	0.696145	0.961	0.803	5.74e-13	4
Top1	2.27e-20	0.694865	0.953	0.867	6.7e-16	4
Gbp4	0	0.69343	0.331	0.001	0	4
Bcl6b	0	0.692979	0.48	0.003	0	4
Rps4x	2.21e-39	0.690946	1	0.995	6.51e-35	4
Rpl22	1.84e-35	0.69061	1	0.985	5.42e-31	4
Bach1	7.46e-18	0.689176	0.63	0.314	2.2e-13	4
Rpl36a	1.11e-35	0.688107	1	0.961	3.28e-31	4
Nfkb1	5.25e-16	0.687818	0.661	0.362	1.55e-11	4
Rpl9	3.55e-46	0.687433	1	0.994	1.04e-41	4
Ifitm2	3.72e-28	0.686624	1	0.959	1.1e-23	4
Lgals9	1.63e-93	0.685416	0.472	0.051	4.79e-89	4
Fli1	1.18e-58	0.682225	0.512	0.093	3.46e-54	4
Nhsl1	1.57e-177	0.682054	0.48	0.028	4.64e-173	4
Ptprm	2.74e-47	0.681973	0.622	0.162	8.08e-43	4
Bok	2.88e-77	0.681068	0.465	0.061	8.49e-73	4
Prkch	0	0.679283	0.551	0.007	0	4
Rpl39	1.54e-30	0.679187	0.984	0.983	4.52e-26	4
Abca1	1.72e-23	0.678667	0.677	0.32	5.08e-19	4
Rplp1	2.28e-43	0.677449	1	0.996	6.72e-39	4
Prr13	6.44e-26	0.677446	0.693	0.327	1.9e-21	4
Rpl37	2.58e-37	0.676167	1	0.99	7.61e-33	4
Rsrp1	8.3e-18	0.675496	0.937	0.863	2.45e-13	4
Uaca	7.52e-16	0.674488	0.811	0.525	2.21e-11	4
2410006H16Rik	1.21e-16	0.67331	0.866	0.652	3.56e-12	4
Rpl7a	4.47e-36	0.671342	1	0.982	1.32e-31	4
Irgm1	4.96e-33	0.670244	0.472	0.124	1.46e-28	4
Nos3	0	0.668877	0.528	0.01	0	4
Orai1	3.62e-50	0.66882	0.638	0.161	1.07e-45	4
Junb	3.12e-12	0.668525	0.992	0.969	9.19e-08	4
Chd7	0	0.665378	0.504	0.007	0	4
Nr4a2	2.53e-10	0.665309	0.811	0.603	7.46e-06	4
Thsd7a	7.75e-42	0.665153	0.63	0.172	2.28e-37	4
Rps11	3.31e-38	0.664643	1	0.991	9.74e-34	4
Nfib	7.87e-22	0.664575	0.984	0.957	2.32e-17	4
Arf5	9.16e-26	0.66403	0.961	0.7	2.7e-21	4
Slc66a2	5.58e-30	0.662938	0.669	0.25	1.64e-25	4
Arrdc4	6.38e-80	0.662696	0.48	0.062	1.88e-75	4
Smc1a	3.23e-21	0.662273	0.913	0.782	9.5e-17	4
Hspa5	1.74e-22	0.661359	1	0.996	5.12e-18	4
Tnfaip3	3.49e-26	0.661247	0.598	0.217	1.03e-21	4
Fyn	1.34e-63	0.66071	0.559	0.102	3.95e-59	4
Ifi44	1.59e-68	0.658496	0.205	0.013	4.69e-64	4
Apbb2	2.16e-24	0.658264	0.811	0.427	6.35e-20	4
H2-T22	5.58e-37	0.655388	0.535	0.146	1.64e-32	4
Sncaip	4.47e-63	0.654969	0.504	0.085	1.32e-58	4
Rps23	1.28e-42	0.654784	1	0.992	3.77e-38	4
Rpl15	1.13e-24	0.653428	0.976	0.868	3.32e-20	4
Tec	2.52e-102	0.652972	0.402	0.034	7.43e-98	4
Cox7a2l	9.78e-25	0.652782	0.992	0.911	2.88e-20	4
Mapk3	6.42e-19	0.65271	0.835	0.56	1.89e-14	4
Ptpn18	0	0.650216	0.543	0.016	0	4
Cd38	0	0.649468	0.504	0.003	0	4
Rps15	1.79e-31	0.648776	1	0.992	5.26e-27	4
Uba52	1.84e-17	0.648603	0.756	0.47	5.41e-13	4
Add3	6.06e-107	0.648586	0.504	0.052	1.79e-102	4
Plxna4	2.3e-33	0.646801	0.598	0.193	6.79e-29	4
Rfk	4.74e-25	0.646378	0.701	0.312	1.4e-20	4
Sik1	1.81e-20	0.645872	0.606	0.263	5.32e-16	4
Malt1	1.05e-33	0.645085	0.504	0.137	3.08e-29	4
Git2	1.95e-32	0.643987	0.606	0.205	5.75e-28	4
Ppp1r16b	0	0.643872	0.449	0.001	0	4
Hdac7	1.27e-45	0.643373	0.559	0.138	3.75e-41	4
Pthlh	1.39e-73	0.642724	0.268	0.021	4.08e-69	4
Arhgef15	0	0.641466	0.465	0.002	0	4
Rasgrp3	0	0.64112	0.409	0.009	0	4
Nhsl2	7.94e-46	0.641087	0.598	0.155	2.34e-41	4
Serpinb6a	3.24e-18	0.640804	0.945	0.837	9.54e-14	4
Jam2	1.32e-46	0.637161	0.488	0.103	3.9e-42	4
Rpl36	1.12e-25	0.637094	1	0.972	3.3e-21	4
Mecom	4.31e-20	0.636665	0.78	0.451	1.27e-15	4
Adipor2	4.59e-44	0.63504	0.598	0.155	1.35e-39	4
Jmjd1c	3.64e-15	0.633721	0.803	0.553	1.07e-10	4
Rara	1.16e-28	0.63211	0.598	0.214	3.41e-24	4
Rpl12	3.77e-32	0.631993	1	0.989	1.11e-27	4
Cmas	1.81e-32	0.631909	0.74	0.282	5.35e-28	4
Myh9	6.97e-10	0.6315	0.843	0.674	2.05e-05	4
Marcksl1	2.55e-30	0.631475	0.638	0.226	7.53e-26	4
Mcl1	8.06e-17	0.630486	0.969	0.931	2.37e-12	4
Tmbim6	4.77e-18	0.629282	0.953	0.848	1.41e-13	4
Tmed5	4.92e-20	0.628276	0.803	0.45	1.45e-15	4
H3f3b	9.45e-26	0.627807	1	1	2.78e-21	4
Igfbp4	3.14e-09	0.626992	0.85	0.674	9.26e-05	4
Dock9	4.36e-75	0.626264	0.543	0.085	1.28e-70	4
Tspan6	1.71e-31	0.626065	0.63	0.215	5.05e-27	4
Rbm39	7.35e-25	0.624896	0.992	0.957	2.16e-20	4
Snhg12	1.73e-11	0.622869	0.748	0.523	5.09e-07	4
Fam189a2	0	0.622615	0.465	0.003	0	4
Pxdn	1.14e-18	0.622216	0.52	0.209	3.34e-14	4
Gm12250	4.42e-178	0.621236	0.213	0.004	1.3e-173	4
Serpinb1a	4.27e-13	0.621031	0.331	0.124	1.26e-08	4
Azin1	4.5e-14	0.620714	0.85	0.624	1.33e-09	4
Plagl1	1.19e-77	0.620584	0.472	0.061	3.5e-73	4
Fzd6	7.52e-71	0.620249	0.465	0.065	2.22e-66	4
Tnfrsf1a	2.67e-21	0.619753	0.78	0.438	7.87e-17	4
Tnfaip8	3.12e-17	0.617434	0.693	0.402	9.19e-13	4
Hnrnpf	1.55e-18	0.614543	0.89	0.745	4.57e-14	4
Lama4	3.41e-12	0.61452	0.63	0.371	1.01e-07	4
Klf7	2.28e-14	0.614383	0.835	0.656	6.73e-10	4
Afdn	6.69e-25	0.613968	0.74	0.35	1.97e-20	4
Rps10	5.72e-20	0.613827	0.969	0.901	1.69e-15	4
Eif2ak2	1.06e-14	0.613388	0.575	0.263	3.14e-10	4
Cdk11b	3.58e-11	0.613175	0.795	0.577	1.05e-06	4
Rpl37a	3.59e-31	0.612828	1	0.99	1.06e-26	4
Trp53	1.91e-21	0.612359	0.732	0.398	5.62e-17	4
Bnip3l	7.82e-18	0.611092	0.843	0.605	2.3e-13	4
Atp10d	8.98e-68	0.610108	0.496	0.076	2.65e-63	4
Abhd17a	9.39e-19	0.608566	0.78	0.467	2.77e-14	4
Srsf3	8.37e-14	0.608062	0.969	0.907	2.47e-09	4
Lpar6	1.29e-172	0.607679	0.457	0.025	3.79e-168	4
Ptma	1.18e-30	0.607498	1	1	3.48e-26	4
Rps2	3.72e-36	0.605031	1	0.997	1.1e-31	4
Rpl30	1.27e-24	0.603909	1	0.982	3.73e-20	4
Plxna2	3.91e-29	0.601925	0.567	0.191	1.15e-24	4
Srsf5	6.6e-15	0.601351	0.945	0.858	1.94e-10	4
Noct	2.17e-19	0.600116	0.504	0.199	6.38e-15	4
1110038B12Rik	4.75e-31	0.599322	0.669	0.236	1.4e-26	4
Anxa3	6.98e-20	0.598534	0.921	0.696	2.05e-15	4
Nfatc1	2.26e-27	0.597823	0.567	0.195	6.65e-23	4
Rpl14	3.2e-26	0.596912	1	0.986	9.43e-22	4
Kdr	0	0.595779	0.354	0	0	4
Adgrg1	3.66e-234	0.595159	0.457	0.018	1.08e-229	4
Rpl7	3.29e-28	0.594816	1	0.975	9.69e-24	4
Tcim	1.76e-33	0.594228	0.331	0.064	5.18e-29	4
Cdk17	1.68e-33	0.59279	0.598	0.193	4.94e-29	4
Akap13	5.08e-08	0.592456	0.835	0.783	0.00149614	4
Ppp1r13b	3.86e-36	0.590913	0.559	0.157	1.14e-31	4
Eif3h	1.3e-20	0.590019	0.984	0.907	3.82e-16	4
Mllt3	1.16e-21	0.589705	0.701	0.329	3.41e-17	4
Fryl	1.02e-15	0.589691	0.772	0.511	3.01e-11	4
Adcy4	6.25e-131	0.588234	0.457	0.035	1.84e-126	4
Plscr1	6.13e-97	0.586813	0.457	0.047	1.81e-92	4
Slc12a2	8.29e-17	0.586416	0.535	0.244	2.44e-12	4
Stat1	2.63e-24	0.586236	0.48	0.15	7.74e-20	4
Depp1	1.04e-153	0.586127	0.394	0.021	3.05e-149	4
Bst1	0	0.585725	0.362	0.006	0	4
Gadd45a	2.74e-20	0.584845	0.669	0.312	8.08e-16	4
Rnf19b	1.43e-15	0.584517	0.606	0.317	4.21e-11	4
Cenpt	7.64e-172	0.584187	0.472	0.028	2.25e-167	4
Tra2b	2.04e-10	0.582931	0.906	0.811	6.01e-06	4
Marcks	3.68e-20	0.582732	0.449	0.157	1.08e-15	4
Vegfc	1.56e-135	0.58253	0.48	0.037	4.6e-131	4
Stat3	1.64e-16	0.582172	0.803	0.574	4.83e-12	4
Tinagl1	1.27e-12	0.582166	0.866	0.636	3.75e-08	4
Sema6d	4.96e-127	0.581279	0.417	0.03	1.46e-122	4
Gpm6a	1.5e-138	0.581041	0.346	0.018	4.43e-134	4
Rps6	1.66e-21	0.579882	0.984	0.875	4.9e-17	4
Stxbp6	9.83e-139	0.579633	0.37	0.021	2.9e-134	4
Sh3glb1	4.64e-22	0.579116	0.961	0.904	1.37e-17	4
Taf7	5.87e-18	0.578557	0.717	0.369	1.73e-13	4
Nfe2l2	2.39e-14	0.575755	0.858	0.638	7.05e-10	4
Hnrnpc	6.99e-18	0.575177	0.906	0.745	2.06e-13	4
Chic2	2.93e-18	0.574759	0.756	0.47	8.64e-14	4
Map3k11	1.13e-76	0.573343	0.457	0.058	3.34e-72	4
Phlda3	4.35e-17	0.572365	0.85	0.53	1.28e-12	4
Exoc3l4	4.97e-143	0.572343	0.449	0.03	1.46e-138	4
Tra2a	1.52e-15	0.572052	0.756	0.489	4.47e-11	4
Sav1	3.02e-23	0.57164	0.654	0.288	8.9e-19	4
Zfas1	2.57e-12	0.570806	0.78	0.55	7.57e-08	4
Odc1	3.5e-07	0.568845	0.772	0.664	0.0103073	4
Npc2	9.29e-20	0.568303	0.945	0.784	2.74e-15	4
Rel	1.9e-13	0.567786	0.575	0.303	5.58e-09	4
Shisa5	5.34e-15	0.565567	0.748	0.506	1.57e-10	4
Atox1	1.61e-13	0.565425	0.937	0.816	4.74e-09	4
Sgms1	1.5e-37	0.565281	0.583	0.163	4.41e-33	4
Ddx21	1.77e-10	0.565075	0.693	0.463	5.2e-06	4
Bvht	6.91e-124	0.563479	0.512	0.046	2.04e-119	4
Nck1	4.77e-25	0.562602	0.63	0.252	1.4e-20	4
Mgst3	2.29e-15	0.562155	0.732	0.454	6.75e-11	4
Cttnbp2nl	6.93e-22	0.561366	0.693	0.323	2.04e-17	4
Acvrl1	1.03e-40	0.561259	0.646	0.184	3.03e-36	4
Ets1	1.75e-14	0.560814	0.724	0.434	5.15e-10	4
Arl5b	2.85e-21	0.55888	0.52	0.2	8.39e-17	4
Epha4	1.03e-56	0.558847	0.441	0.07	3.02e-52	4
Trib1	1.59e-12	0.55881	0.772	0.522	4.68e-08	4
Irgm2	2.1e-35	0.558382	0.315	0.055	6.18e-31	4
Imp3	7.82e-15	0.55662	0.913	0.692	2.3e-10	4
Cda	1.4e-135	0.555607	0.433	0.03	4.13e-131	4
Snrpg	9.56e-16	0.554031	0.866	0.618	2.82e-11	4
Pxn	6.16e-67	0.554027	0.543	0.091	1.81e-62	4
Fam174b	5.37e-60	0.552982	0.402	0.057	1.58e-55	4
Smap2	4.49e-20	0.551346	0.598	0.27	1.32e-15	4
Tmem171	0	0.551018	0.386	0.004	0	4
Snu13	1.45e-15	0.550446	0.882	0.673	4.28e-11	4
Nxn	2.08e-16	0.54994	0.764	0.449	6.12e-12	4
Glud1	6.6e-14	0.54988	0.921	0.825	1.94e-09	4
Sri	1.69e-16	0.54884	0.866	0.651	4.97e-12	4
Fubp1	1.48e-12	0.548677	0.654	0.384	4.37e-08	4
Rilpl2	5.1e-19	0.547975	0.559	0.236	1.5e-14	4
Tal1	0	0.546499	0.465	0.004	0	4
Ivns1abp	2.41e-29	0.546408	0.575	0.187	7.1e-25	4
Lasp1	1.81e-28	0.546248	0.606	0.21	5.34e-24	4
Srsf2	2.47e-14	0.544763	0.961	0.845	7.28e-10	4
Atp2a3	4.94e-51	0.54447	0.441	0.077	1.45e-46	4
Exoc6	1.05e-83	0.54394	0.465	0.056	3.08e-79	4
Itga6	6.3e-107	0.543117	0.291	0.017	1.86e-102	4
Gnaq	4.83e-14	0.542713	0.74	0.454	1.42e-09	4
Jun	1.24e-11	0.542061	1	0.991	3.64e-07	4
Arl6ip1	1.31e-11	0.540134	0.811	0.607	3.85e-07	4
Plaur	1.86e-16	0.539171	0.504	0.209	5.48e-12	4
Bmpr2	1.81e-11	0.538536	0.835	0.737	5.32e-07	4
Abcg2	1.26e-52	0.538404	0.528	0.105	3.7e-48	4
Eif3f	2.06e-17	0.537888	0.953	0.895	6.06e-13	4
Cyyr1	0	0.537824	0.409	0	0	4
St3gal1	9.43e-45	0.535417	0.449	0.09	2.78e-40	4
Gja5	0	0.532976	0.362	0	0	4
Itm2b	1.7e-25	0.531572	1	0.998	5.01e-21	4
Phf11d	3.07e-23	0.528402	0.535	0.183	9.04e-19	4
Yes1	1.03e-22	0.528339	0.488	0.172	3.03e-18	4
Xbp1	2.82e-12	0.528104	0.78	0.548	8.31e-08	4
Sptbn1	6.77e-13	0.528078	0.984	0.935	1.99e-08	4
Rpl27a	7.19e-15	0.52788	0.961	0.912	2.12e-10	4
Rab8b	5.81e-51	0.527767	0.535	0.11	1.71e-46	4
Pfkfb3	3.42e-18	0.527679	0.543	0.23	1.01e-13	4
Tgfbi	1.23e-60	0.526167	0.22	0.017	3.63e-56	4
Chrnb1	1.74e-127	0.525992	0.472	0.038	5.12e-123	4
Kcnt2	8.48e-36	0.525881	0.472	0.116	2.5e-31	4
Samd12	0	0.525578	0.362	0.006	0	4
Oasl2	1.67e-46	0.525237	0.276	0.034	4.92e-42	4
Afap1l1	0	0.524614	0.409	0	0	4
Gm10076	1.44e-14	0.52461	0.906	0.761	4.24e-10	4
Acer2	1.87e-200	0.523228	0.378	0.014	5.52e-196	4
Cdk12	3.97e-12	0.522549	0.811	0.61	1.17e-07	4
Tap1	1.21e-42	0.522293	0.417	0.081	3.55e-38	4
Mylip	1.4e-07	0.521892	0.717	0.521	0.004119	4
Rps17	3.17e-21	0.521888	0.992	0.972	9.33e-17	4
Ttc9	1.26e-30	0.52152	0.465	0.127	3.72e-26	4
Rac1	4.87e-19	0.521504	0.953	0.817	1.44e-14	4
Tubb2a	1.24e-11	0.514664	0.882	0.747	3.65e-07	4
Tubb4b	3.99e-13	0.514339	0.945	0.838	1.17e-08	4
H2-M3	2.85e-48	0.514037	0.512	0.106	8.4e-44	4
Cadps2	0	0.5128	0.378	0	0	4
Ggta1	4.19e-44	0.512406	0.512	0.114	1.24e-39	4
Rpl21	6.07e-24	0.511678	1	0.995	1.79e-19	4
Ifih1	2.5e-53	0.511624	0.378	0.055	7.36e-49	4
Efna5	3.49e-16	0.51106	0.748	0.435	1.03e-11	4
Sntb2	1.13e-12	0.510608	0.811	0.582	3.34e-08	4
Inpp1	2.02e-26	0.510125	0.575	0.197	5.94e-22	4
Galnt1	9.48e-09	0.508194	0.787	0.65	0.00027941	4
Zfp326	7.81e-15	0.508097	0.78	0.499	2.3e-10	4
Rpl8	4.41e-25	0.507919	1	0.998	1.3e-20	4
Tspan5	8.19e-11	0.507633	0.677	0.428	2.41e-06	4
Rai14	1.93e-61	0.505916	0.441	0.066	5.69e-57	4
Gimap5	0	0.505629	0.409	0	0	4
Plcg2	0	0.505598	0.425	0.005	0	4
Myl12a	4.73e-12	0.50474	0.976	0.941	1.39e-07	4
Birc2	1.59e-15	0.50444	0.575	0.271	4.68e-11	4
Magoh	1.86e-11	0.504065	0.787	0.615	5.49e-07	4
Ptger4	1.79e-69	0.503661	0.417	0.053	5.26e-65	4
Ifi27l2b	3.55e-53	0.503065	0.228	0.021	1.05e-48	4
Nfe2l1	1.05e-10	0.502773	0.937	0.873	3.08e-06	4
Rps25	2.24e-17	0.501705	1	0.96	6.59e-13	4
Pi16	0	0.50126	0.339	0	0	4
Cdc14a	2.18e-29	0.500444	0.598	0.195	6.42e-25	4
Cd74	0	6.86651	0.935	0.035	0	5
Cxcl2	2.12e-81	6.34859	0.779	0.124	6.26e-77	5
H2-Eb1	0	5.75824	0.805	0.015	0	5
H2-Aa	0	5.66875	0.818	0.013	0	5
Lyz2	0	5.62205	0.857	0.004	0	5
H2-Ab1	0	5.60301	0.818	0.021	0	5
Ccl4	0	5.55809	0.844	0.003	0	5
C1qb	0	5.45159	0.857	0.003	0	5
C1qa	0	5.09987	0.857	0.002	0	5
Fcer1g	0	4.60999	0.935	0.003	0	5
C1qc	0	4.51117	0.857	0.002	0	5
Apoe	5.56e-20	4.20104	0.818	0.643	1.64e-15	5
Tyrobp	0	4.17383	0.935	0.001	0	5
Ctss	0	4.15377	0.974	0.002	0	5
Cd14	0	4.05669	0.883	0.022	0	5
Srgn	4.99e-237	4.02938	0.948	0.06	1.47e-232	5
Ccl3	0	4.01078	0.714	0.002	0	5
Rgs1	0	4.01051	0.948	0.002	0	5
Cd52	0	3.83428	0.961	0.002	0	5
Ms4a7	0	3.83129	0.831	0.001	0	5
Lcp1	0	3.62586	0.987	0.002	0	5
Ccl5	1.59e-299	3.54842	0.299	0.003	4.67e-295	5
Slfn2	0	3.48431	0.909	0.006	0	5
Lgals3	1.01e-46	3.434	0.961	0.541	2.98e-42	5
Laptm5	0	3.41669	1	0.002	0	5
Basp1	0	3.35354	0.922	0.013	0	5
Il1b	0	3.32293	0.494	0.001	0	5
Bcl2a1b	0	3.29683	0.896	0	0	5
Ifi207	0	3.19772	0.844	0	0	5
Tnf	0	3.14806	0.779	0.001	0	5
Wfdc17	0	2.88326	0.766	0.001	0	5
Ccl2	5.87e-157	2.88187	0.636	0.038	1.73e-152	5
Cybb	0	2.86112	0.896	0	0	5
Mpeg1	0	2.85373	0.883	0.001	0	5
Ifi27l2a	4.24e-100	2.84268	0.61	0.054	1.25e-95	5
Cd72	0	2.82908	0.74	0.008	0	5
Ptprc	0	2.71959	0.961	0	0	5
Cd68	5.07e-213	2.62572	0.805	0.046	1.49e-208	5
Trem2	0	2.5819	0.701	0.005	0	5
Aif1	0	2.57194	0.766	0.001	0	5
Nlrp3	0	2.54551	0.766	0	0	5
Pf4	0	2.53975	0.481	0.002	0	5
Plek	0	2.50385	0.844	0.018	0	5
Lilr4b	0	2.49189	0.805	0	0	5
Coro1a	0	2.48494	0.844	0.002	0	5
Ly6e	8.58e-61	2.48399	0.701	0.123	2.53e-56	5
Mmp12	0	2.47363	0.403	0	0	5
Ucp2	0	2.38407	0.831	0.002	0	5
Spi1	0	2.37772	0.857	0.001	0	5
Lsp1	5.65e-59	2.36433	0.753	0.164	1.67e-54	5
Cotl1	7.43e-277	2.36157	0.909	0.045	2.19e-272	5
C3ar1	0	2.35406	0.766	0.007	0	5
Rel	4.73e-56	2.34627	0.935	0.301	1.39e-51	5
Cxcl10	5.21e-38	2.34342	0.532	0.103	1.54e-33	5
Cxcl16	4.58e-116	2.31443	0.831	0.099	1.35e-111	5
Ctsb	1.71e-24	2.29668	0.987	0.944	5.03e-20	5
Cytip	0	2.29646	0.636	0.004	0	5
Arl4c	3.97e-92	2.23966	0.87	0.141	1.17e-87	5
Ctsc	4.27e-53	2.23337	0.87	0.289	1.26e-48	5
Ftl1	9.35e-38	2.21774	1	0.997	2.75e-33	5
Unc93b1	4.89e-192	2.2124	0.896	0.067	1.44e-187	5
H2-D1	8.64e-43	2.21042	1	0.907	2.55e-38	5
Rgs10	9.42e-84	2.2094	0.87	0.16	2.78e-79	5
Fyb	0	2.20907	0.857	0.028	0	5
H2-K1	1.96e-40	2.20526	0.987	0.753	5.79e-36	5
Ccl7	0	2.19734	0.377	0.003	0	5
Trf	2.95e-94	2.19155	0.792	0.11	8.68e-90	5
Ly86	0	2.19129	0.844	0	0	5
Tlr2	8.01e-67	2.19055	0.649	0.1	2.36e-62	5
Lyn	0	2.17134	0.779	0.025	0	5
Cd83	0	2.1678	0.701	0	0	5
Sh3bgrl3	7.91e-41	2.13545	0.974	0.803	2.33e-36	5
H2-DMa	0	2.13512	0.753	0.021	0	5
Csf1r	0	2.12896	0.844	0.009	0	5
Cyba	2.15e-43	2.09746	1	0.839	6.35e-39	5
H2az1	1.19e-35	2.0908	0.987	0.877	3.5e-31	5
Cd86	0	2.06858	0.766	0	0	5
Cd300c2	0	2.04515	0.714	0.001	0	5
Ptpn18	0	2.03576	0.805	0.017	0	5
Alox5ap	0	2.03097	0.727	0.016	0	5
Slc15a3	0	2.02335	0.766	0.002	0	5
Cx3cr1	0	2.0159	0.636	0.003	0	5
Adgre1	0	2.01407	0.727	0	0	5
Tmem176a	3.01e-44	1.97705	0.818	0.25	8.87e-40	5
Hexb	5.61e-26	1.96895	0.831	0.516	1.65e-21	5
Tmem176b	3.52e-33	1.95717	0.844	0.377	1.04e-28	5
Clec12a	0	1.95365	0.753	0	0	5
Dab2	3.47e-67	1.94312	0.74	0.135	1.02e-62	5
Efhd2	2.92e-49	1.89686	0.922	0.343	8.6e-45	5
Tgfbi	0	1.88388	0.623	0.015	0	5
Npc2	8.44e-36	1.87742	0.987	0.784	2.49e-31	5
Marcks	5.18e-57	1.86821	0.74	0.156	1.53e-52	5
Psmb8	2.24e-86	1.85416	0.779	0.109	6.61e-82	5
Cd53	0	1.83212	0.831	0	0	5
Arhgdib	1.63e-49	1.82469	0.831	0.237	4.79e-45	5
Etv3	2.09e-62	1.81924	0.74	0.144	6.17e-58	5
Fxyd5	1.31e-28	1.81382	0.909	0.605	3.85e-24	5
Igf1	8.02e-157	1.81267	0.481	0.021	2.36e-152	5
Mafb	3.97e-28	1.80866	0.779	0.327	1.17e-23	5
Rab8b	1.18e-97	1.80085	0.805	0.11	3.47e-93	5
Selenop	5.12e-12	1.79774	0.831	0.774	1.51e-07	5
Plbd1	0	1.75467	0.584	0	0	5
Clec7a	0	1.75387	0.494	0.001	0	5
H2-DMb1	5.45e-140	1.74922	0.571	0.034	1.61e-135	5
Lgmn	3.79e-24	1.73619	0.844	0.542	1.12e-19	5
Hpgds	0	1.72988	0.649	0.009	0	5
Slc38a1	2.67e-56	1.72599	0.675	0.129	7.88e-52	5
C5ar1	0	1.70079	0.61	0.001	0	5
Ccrl2	4.99e-38	1.70077	0.636	0.165	1.47e-33	5
Tnip3	0	1.69804	0.532	0	0	5
Fcgr3	0	1.69225	0.623	0.004	0	5
Stap1	0	1.68063	0.636	0.005	0	5
Atox1	1.47e-26	1.6796	0.948	0.817	4.34e-22	5
Metrnl	2.03e-30	1.67894	0.727	0.273	5.99e-26	5
Sirpa	6.95e-134	1.67747	0.727	0.061	2.05e-129	5
Bst2	6.73e-22	1.67385	0.831	0.452	1.98e-17	5
Rab7b	0	1.66577	0.623	0.007	0	5
Kctd12	9.26e-77	1.66555	0.649	0.084	2.73e-72	5
Hcls1	0	1.6576	0.753	0.009	0	5
Mrc1	0	1.64552	0.468	0	0	5
Rap1b	1.62e-32	1.64226	0.935	0.746	4.77e-28	5
B2m	5.53e-38	1.63684	1	0.976	1.63e-33	5
Marcksl1	3.97e-44	1.63671	0.779	0.227	1.17e-39	5
Gmfg	0	1.62922	0.61	0.004	0	5
Isg15	1.43e-26	1.62384	0.649	0.215	4.21e-22	5
Nfkbiz	4.56e-22	1.62321	0.805	0.46	1.34e-17	5
Lst1	0	1.61748	0.545	0.005	0	5
Mdm2	3.96e-18	1.59641	0.675	0.371	1.17e-13	5
AA467197	1.57e-102	1.58936	0.39	0.021	4.61e-98	5
Ifi30	3.69e-19	1.58879	0.701	0.358	1.09e-14	5
Cd44	1.45e-30	1.58331	0.779	0.327	4.26e-26	5
Clec4d	0	1.58092	0.506	0	0	5
Pld4	0	1.57784	0.714	0.004	0	5
Slc3a2	6.17e-36	1.57734	0.909	0.493	1.82e-31	5
Slamf7	0	1.57574	0.584	0	0	5
Hpgd	0	1.57471	0.403	0.003	0	5
Slc7a11	7.79e-222	1.57345	0.377	0.008	2.3e-217	5
Csf2ra	1.88e-180	1.57106	0.662	0.036	5.54e-176	5
Bcl2a1d	0	1.56094	0.649	0	0	5
Lmnb1	1.63e-50	1.55743	0.545	0.089	4.79e-46	5
Tpd52	3.35e-34	1.55733	0.818	0.337	9.86e-30	5
Ctsz	1.77e-28	1.54707	0.948	0.824	5.2e-24	5
Plin2	6.63e-34	1.54534	0.792	0.307	1.95e-29	5
Fam49b	5.21e-61	1.54283	0.805	0.179	1.53e-56	5
Tpm3	3.25e-34	1.53334	0.974	0.743	9.58e-30	5
Tnfaip3	1.25e-34	1.52751	0.701	0.218	3.67e-30	5
Grn	1.46e-21	1.51751	0.844	0.623	4.3e-17	5
Atp6v0c	8.36e-34	1.5156	0.974	0.921	2.46e-29	5
Ccl12	0	1.50956	0.338	0	0	5
Rilpl2	3.79e-27	1.50589	0.662	0.237	1.12e-22	5
Cyth4	0	1.49927	0.597	0.001	0	5
Pltp	2.19e-52	1.48742	0.519	0.076	6.46e-48	5
Jmjd1c	1.53e-24	1.48639	0.883	0.553	4.51e-20	5
Cd48	0	1.48132	0.714	0	0	5
Pim1	8.69e-25	1.47742	0.935	0.668	2.56e-20	5
Gm8995	0	1.46766	0.481	0.008	0	5
Ms4a6c	0	1.45878	0.481	0.002	0	5
Stmn1	1.24e-08	1.45286	0.377	0.17	0.000366071	5
Neurl3	0	1.4506	0.636	0.011	0	5
Sdcbp	1.17e-23	1.44965	0.948	0.766	3.45e-19	5
Arpc3	2.33e-35	1.44955	0.987	0.872	6.86e-31	5
Traf1	8.92e-168	1.44619	0.468	0.018	2.63e-163	5
Cstb	1.99e-16	1.44558	0.857	0.759	5.87e-12	5
Rasgef1b	1.26e-110	1.44547	0.519	0.036	3.7e-106	5
Cd36	2.57e-141	1.44378	0.377	0.014	7.56e-137	5
Plaur	1.8e-28	1.44362	0.636	0.209	5.29e-24	5
Txnrd1	1.23e-13	1.44225	0.779	0.618	3.61e-09	5
Evi2a	0	1.44211	0.61	0.001	0	5
Baz1a	6.23e-43	1.44057	0.714	0.184	1.84e-38	5
Epsti1	0	1.43492	0.442	0	0	5
Rac2	0	1.43084	0.597	0	0	5
Psap	4.7e-19	1.42962	0.974	0.966	1.38e-14	5
Rab20	5.39e-61	1.42227	0.701	0.125	1.59e-56	5
Got1	9.18e-52	1.41744	0.649	0.122	2.7e-47	5
Jpt1	2.12e-31	1.41506	0.857	0.441	6.23e-27	5
Cflar	8.92e-20	1.41362	0.753	0.464	2.63e-15	5
Slamf9	6.35e-96	1.40947	0.558	0.049	1.87e-91	5
Ncf2	0	1.39155	0.597	0.008	0	5
Litaf	1.92e-41	1.39099	0.766	0.228	5.65e-37	5
Hmgb2	2.94e-18	1.38095	0.792	0.456	8.66e-14	5
Glipr1	8.33e-16	1.37663	0.779	0.515	2.45e-11	5
Tnfaip2	1.78e-86	1.37296	0.584	0.058	5.25e-82	5
Gna13	1.74e-33	1.37058	0.818	0.353	5.14e-29	5
AW112010	1.19e-297	1.36921	0.416	0.007	3.51e-293	5
Ifi204	0	1.36567	0.545	0.003	0	5
Ifi203	6.1e-229	1.34426	0.416	0.009	1.8e-224	5
Fau	7.93e-39	1.34003	1	0.996	2.34e-34	5
Dock2	0	1.33255	0.662	0	0	5
Mki67	8.08e-25	1.3236	0.182	0.019	2.38e-20	5
Fcgr2b	0	1.3233	0.558	0	0	5
Cdkn1a	1.29e-15	1.32273	0.922	0.712	3.79e-11	5
Lilrb4a	0	1.31982	0.532	0	0	5
Tank	3.57e-39	1.31705	0.688	0.185	1.05e-34	5
Itgb2	0	1.31182	0.662	0	0	5
Rapgef2	2.13e-22	1.31013	0.727	0.34	6.26e-18	5
Irf8	0	1.30805	0.558	0.009	0	5
Rps29	7.74e-38	1.30193	1	0.992	2.28e-33	5
Rsad2	5.17e-37	1.30005	0.221	0.019	1.52e-32	5
Zeb2	1e-12	1.29986	0.753	0.621	2.95e-08	5
Gng2	0	1.29718	0.636	0.005	0	5
Sqstm1	2.49e-15	1.29527	0.909	0.868	7.34e-11	5
Zmynd15	0	1.28831	0.468	0.004	0	5
Gngt2	3.99e-103	1.26741	0.558	0.045	1.18e-98	5
Rgs2	1.11e-21	1.25946	0.701	0.311	3.28e-17	5
Blnk	0	1.23954	0.545	0	0	5
Mgl2	0	1.23687	0.234	0.001	0	5
Plau	4.28e-41	1.23269	0.494	0.084	1.26e-36	5
Man2b1	2.31e-19	1.23165	0.727	0.41	6.79e-15	5
Cfp	0	1.22792	0.429	0.005	0	5
Abca1	1.52e-12	1.22641	0.597	0.322	4.48e-08	5
Pla2g7	0	1.22544	0.429	0.001	0	5
H2-T23	1.84e-38	1.22203	0.623	0.144	5.43e-34	5
Grb2	1.42e-21	1.22007	0.805	0.514	4.19e-17	5
Clic1	1.73e-21	1.20986	1	0.897	5.1e-17	5
Fth1	1.19e-17	1.19833	1	1	3.49e-13	5
Nfkb1	1.25e-16	1.19708	0.675	0.364	3.69e-12	5
Nckap1l	0	1.19232	0.545	0	0	5
Selplg	1.19e-185	1.19143	0.584	0.026	3.5e-181	5
Fermt3	0	1.19004	0.558	0.011	0	5
Rnf19b	9.89e-19	1.18685	0.662	0.318	2.91e-14	5
Cmip	6.53e-98	1.18521	0.623	0.059	1.92e-93	5
Rps28	3.83e-28	1.18323	0.987	0.959	1.13e-23	5
Snx20	0	1.18063	0.571	0.001	0	5
Kdm6b	5.92e-15	1.17843	0.753	0.525	1.74e-10	5
Il10	0	1.17779	0.221	0.001	0	5
Il1a	0	1.17501	0.221	0	0	5
Ccr5	0	1.17179	0.429	0	0	5
Lipa	2e-18	1.16922	0.636	0.282	5.88e-14	5
Cd300a	0	1.16242	0.455	0.003	0	5
Psme1	2.26e-13	1.15495	0.818	0.65	6.66e-09	5
Bach1	5.84e-20	1.15278	0.675	0.316	1.72e-15	5
Cited2	2.82e-12	1.14865	0.831	0.703	8.3e-08	5
Syk	0	1.14581	0.545	0.008	0	5
Snx5	2.53e-22	1.14151	0.727	0.333	7.44e-18	5
H3f3b	1.9e-25	1.13849	1	1	5.59e-21	5
Lpcat2	3.78e-165	1.1372	0.481	0.019	1.11e-160	5
Ezr	1.26e-30	1.13355	0.558	0.144	3.72e-26	5
Creg1	1.02e-23	1.1333	0.844	0.511	3.02e-19	5
Osm	0	1.13068	0.442	0	0	5
Abhd12	6.57e-27	1.12913	0.662	0.24	1.94e-22	5
Arrb2	3.63e-142	1.12282	0.494	0.024	1.07e-137	5
Pik3ap1	0	1.12138	0.545	0	0	5
Ighm	0	1.11881	0.429	0	0	5
Vsir	2.81e-293	1.1154	0.519	0.011	8.28e-289	5
Eif4e	3.25e-15	1.11445	0.818	0.587	9.58e-11	5
Atp2b1	3.22e-18	1.11271	0.909	0.766	9.47e-14	5
Actr3	1.8e-16	1.10643	0.935	0.816	5.3e-12	5
Lair1	0	1.10103	0.442	0	0	5
Nrp2	1.6e-31	1.10102	0.455	0.092	4.7e-27	5
Mcl1	2.78e-20	1.09583	0.987	0.931	8.19e-16	5
Malt1	2.18e-21	1.09531	0.494	0.139	6.43e-17	5
Tmsb10	2.21e-07	1.09087	0.909	0.827	0.0065245	5
Dusp2	1.64e-15	1.0889	0.545	0.227	4.83e-11	5
Fcrls	0	1.08781	0.312	0	0	5
Samsn1	0	1.08377	0.286	0	0	5
Abcg1	1.77e-111	1.08294	0.571	0.043	5.2e-107	5
Ccl6	3.63e-298	1.08242	0.416	0.007	1.07e-293	5
Zc3h12a	2.23e-37	1.07681	0.61	0.145	6.58e-33	5
Rap2b	6.76e-17	1.07548	0.571	0.234	1.99e-12	5
Pdgfb	3.89e-41	1.07335	0.481	0.08	1.15e-36	5
Crem	1.7e-15	1.07101	0.468	0.174	5.02e-11	5
AI504432	0	1.06851	0.442	0.001	0	5
Denr	6.49e-09	1.06735	0.662	0.494	0.000191229	5
Phlda1	6.77e-09	1.06724	0.766	0.624	0.000199379	5
Clta	8.07e-21	1.06081	0.948	0.919	2.38e-16	5
Sub1	3.13e-14	1.05773	0.896	0.807	9.21e-10	5
Ctsa	9.21e-17	1.05602	0.844	0.618	2.71e-12	5
Ptafr	0	1.04926	0.506	0	0	5
Rbm3	3.38e-17	1.04806	0.909	0.836	9.95e-13	5
Ehd1	6.94e-14	1.04805	0.701	0.429	2.04e-09	5
Havcr2	0	1.04679	0.494	0	0	5
Lcp2	0	1.04585	0.455	0.001	0	5
Gm6377	3.48e-210	1.04542	0.364	0.008	1.03e-205	5
St8sia4	0	1.04459	0.377	0.001	0	5
Arpc5	3.71e-16	1.04425	0.896	0.717	1.09e-11	5
Clec4n	0	1.04325	0.312	0	0	5
Cd300ld	0	1.04153	0.429	0	0	5
Clec4a2	0	1.03749	0.39	0	0	5
Nfkbib	8.46e-26	1.03735	0.662	0.241	2.49e-21	5
Gpsm3	0	1.03673	0.481	0.005	0	5
Igsf6	0	1.03566	0.416	0	0	5
Hnrnpf	1.1e-20	1.03418	0.883	0.746	3.24e-16	5
Cd84	0	1.03235	0.455	0	0	5
Gpr65	0	1.03231	0.429	0	0	5
Rpl32	2.55e-25	1.0306	1	0.99	7.52e-21	5
Slc11a1	3.73e-149	1.02986	0.455	0.019	1.1e-144	5
M6pr	1.32e-17	1.02842	0.714	0.385	3.89e-13	5
Inpp5d	0	1.02069	0.545	0.003	0	5
Tgif1	2.34e-22	1.01943	0.649	0.249	6.9e-18	5
Top2a	3.1e-19	1.01917	0.234	0.039	9.14e-15	5
Capg	7.07e-12	1.01394	0.623	0.352	2.08e-07	5
Btg1	1.3e-13	1.01137	0.948	0.916	3.83e-09	5
Cyth1	5.89e-37	1.01086	0.506	0.097	1.74e-32	5
Parp14	1.05e-22	1.00929	0.442	0.11	3.08e-18	5
Cndp2	2.28e-46	1.0068	0.584	0.107	6.71e-42	5
Trps1	1.78e-20	1.00654	0.688	0.312	5.25e-16	5
Retreg1	1.25e-168	1.00444	0.494	0.02	3.69e-164	5
Atp6ap2	4.36e-19	1.00282	0.818	0.505	1.28e-14	5
Cadm1	0	0.99948	0.468	0.004	0	5
Tuba1c	6e-16	0.997552	0.818	0.551	1.77e-11	5
Srsf5	6.33e-21	0.994953	0.974	0.859	1.86e-16	5
Gatm	0	0.994859	0.429	0.006	0	5
Apbb1ip	4.79e-39	0.992588	0.545	0.105	1.41e-34	5
Gusb	7.36e-10	0.990369	0.61	0.381	2.17e-05	5
Ms4a6d	0	0.990345	0.494	0	0	5
Otulin	1.66e-22	0.989327	0.636	0.237	4.9e-18	5
H2-Q7	2.67e-102	0.985082	0.377	0.019	7.88e-98	5
Pcna	2.2e-17	0.98496	0.779	0.466	6.48e-13	5
Jdp2	2.63e-21	0.984924	0.61	0.227	7.76e-17	5
Epb41l2	6.37e-16	0.981895	0.727	0.447	1.88e-11	5
Rps13	1.32e-26	0.978912	0.987	0.987	3.89e-22	5
Arl6ip1	3.57e-15	0.978314	0.857	0.608	1.05e-10	5
Dock10	3.58e-22	0.975457	0.649	0.256	1.05e-17	5
Ptpn6	0	0.97349	0.481	0.003	0	5
Lacc1	1.12e-167	0.972864	0.416	0.014	3.29e-163	5
Bcl2a1a	0	0.972557	0.351	0	0	5
Arhgap18	4.01e-39	0.971297	0.558	0.111	1.18e-34	5
P2ry6	1.96e-46	0.971124	0.481	0.073	5.77e-42	5
Phf11b	1.52e-94	0.967199	0.273	0.011	4.46e-90	5
Ptbp3	8.03e-18	0.962419	0.766	0.439	2.36e-13	5
Myh9	2.1e-12	0.959862	0.844	0.675	6.18e-08	5
Skil	1.62e-13	0.958808	0.935	0.797	4.76e-09	5
Gm34084	0	0.956831	0.377	0	0	5
Hck	0	0.955313	0.403	0	0	5
Fcgr1	0	0.9518	0.338	0	0	5
Runx3	0	0.949982	0.442	0.005	0	5
Otulinl	0	0.949351	0.403	0.001	0	5
Elmo1	4.3e-64	0.948775	0.506	0.058	1.27e-59	5
Fyn	2.84e-30	0.948268	0.481	0.105	8.35e-26	5
Ms4a6b	0	0.947957	0.351	0	0	5
Ly6a	1.22e-08	0.94588	0.143	0.031	0.000360749	5
Lactb	2.87e-12	0.944449	0.455	0.189	8.46e-08	5
Aprt	1.97e-07	0.943682	0.701	0.58	0.00581329	5
Clec4e	0	0.94267	0.273	0	0	5
Slfn5	1.15e-102	0.941725	0.286	0.011	3.39e-98	5
Ncf4	0	0.940045	0.494	0	0	5
Smim3	6.07e-31	0.939707	0.519	0.121	1.79e-26	5
Apobec1	9.5e-67	0.939244	0.506	0.056	2.8e-62	5
Iqgap1	1.59e-12	0.938749	0.974	0.93	4.67e-08	5
Zfp36	4.55e-12	0.932622	0.883	0.761	1.34e-07	5
Pid1	2.55e-25	0.932237	0.429	0.098	7.52e-21	5
Cxcl3	8.19e-196	0.924726	0.143	0.001	2.41e-191	5
Tm6sf1	5.07e-30	0.924601	0.584	0.159	1.49e-25	5
Plk2	3.49e-08	0.924554	0.584	0.388	0.00102941	5
Samhd1	1.48e-14	0.919777	0.584	0.262	4.35e-10	5
Eif4a1	4.04e-18	0.919027	0.974	0.922	1.19e-13	5
Chd7	0	0.918829	0.506	0.009	0	5
Rab11fip1	2.64e-273	0.917405	0.351	0.005	7.79e-269	5
Cdc42	9.72e-22	0.917296	1	0.951	2.86e-17	5
Ctsh	3.94e-15	0.916949	0.883	0.814	1.16e-10	5
Arhgap30	0	0.915776	0.468	0.005	0	5
Vps37b	1.38e-08	0.915576	0.519	0.282	0.00040708	5
Irf5	6.21e-89	0.914342	0.442	0.032	1.83e-84	5
Psmb9	1.04e-52	0.912086	0.455	0.055	3.06e-48	5
Gpr132	0	0.911699	0.455	0	0	5
Nfe2l2	1.75e-14	0.910543	0.818	0.64	5.15e-10	5
Mmp13	1.53e-171	0.910045	0.13	0.001	4.5e-167	5
Taok3	1.34e-13	0.908272	0.584	0.302	3.95e-09	5
Zc3hav1	8.22e-22	0.905445	0.597	0.212	2.42e-17	5
Clec4b1	0	0.901963	0.364	0	0	5
Lmo2	1.85e-147	0.900589	0.403	0.014	5.46e-143	5
Picalm	4.73e-15	0.896438	0.961	0.808	1.39e-10	5
Ccl9	1.85e-122	0.895528	0.364	0.015	5.46e-118	5
Nceh1	2.48e-30	0.895103	0.429	0.085	7.3e-26	5
Ddx21	4.67e-15	0.893619	0.753	0.464	1.37e-10	5
Sema4d	0	0.889847	0.377	0.004	0	5
Acp5	5.24e-39	0.88976	0.325	0.038	1.54e-34	5
Prex1	1.1e-128	0.889618	0.545	0.033	3.24e-124	5
Sp100	9.49e-72	0.889243	0.442	0.039	2.79e-67	5
Limd2	1.27e-48	0.889194	0.455	0.061	3.74e-44	5
Rps11	1.57e-21	0.886609	1	0.991	4.62e-17	5
Mndal	1.58e-112	0.886341	0.286	0.01	4.65e-108	5
Rplp2	2.25e-25	0.884803	1	0.992	6.64e-21	5
Ncf1	0	0.881052	0.39	0.002	0	5
Ptpn1	1.87e-12	0.880255	0.688	0.433	5.52e-08	5
Cmtm7	2.22e-17	0.878228	0.61	0.27	6.53e-13	5
Stab1	1.41e-87	0.877879	0.377	0.023	4.16e-83	5
Prdx1	5.64e-12	0.877353	1	0.979	1.66e-07	5
Trim25	6.26e-45	0.875273	0.429	0.058	1.84e-40	5
Ms4a4c	0	0.873757	0.169	0	0	5
Prkcb	0	0.869135	0.403	0	0	5
Lrrc25	0	0.866856	0.442	0	0	5
Itga4	1.51e-25	0.866167	0.39	0.077	4.44e-21	5
Clec4a1	0	0.865394	0.39	0	0	5
Itgam	5.42e-189	0.864436	0.429	0.013	1.6e-184	5
Acer3	2.31e-15	0.863587	0.481	0.184	6.79e-11	5
Rps27a	1.2e-18	0.863299	1	0.992	3.53e-14	5
Dennd4a	2.43e-20	0.862989	0.571	0.205	7.15e-16	5
Itm2b	2.66e-13	0.862387	1	0.998	7.82e-09	5
Bmp2k	2.27e-26	0.861147	0.571	0.167	6.68e-22	5
Spn	0	0.860121	0.364	0.003	0	5
Tmed5	5.88e-15	0.858622	0.74	0.452	1.73e-10	5
Fem1c	5.03e-13	0.858052	0.584	0.302	1.48e-08	5
Lat2	0	0.857714	0.403	0.004	0	5
Rpl39	2.73e-18	0.857305	0.987	0.983	8.05e-14	5
Gpr137b-ps	1.59e-66	0.85533	0.429	0.04	4.67e-62	5
Cd69	0	0.854503	0.286	0	0	5
Rps27	5.83e-18	0.853342	1	0.979	1.72e-13	5
Tmem189	6.5e-24	0.853018	0.636	0.22	1.91e-19	5
Ptger4	5.93e-47	0.85238	0.429	0.055	1.75e-42	5
Gas2l3	9.92e-153	0.851418	0.403	0.014	2.92e-148	5
Gltp	8.53e-20	0.851153	0.636	0.269	2.51e-15	5
Mir155hg	1.59e-61	0.848483	0.377	0.033	4.7e-57	5
Ptprj	2e-23	0.847415	0.558	0.18	5.9e-19	5
Rps24	9.1e-21	0.846173	1	0.993	2.68e-16	5
Tspan13	5.9e-113	0.844738	0.325	0.013	1.74e-108	5
Cd180	0	0.843806	0.429	0.002	0	5
Rhog	2.31e-28	0.837355	0.545	0.144	6.79e-24	5
Icam1	3.02e-22	0.836873	0.558	0.163	8.9e-18	5
Sdf2l1	7.76e-27	0.836286	0.468	0.109	2.29e-22	5
Dazap2	4.93e-15	0.835989	0.779	0.517	1.45e-10	5
Sgpl1	3.52e-24	0.833541	0.494	0.134	1.04e-19	5
Itpkb	2.23e-14	0.83344	0.532	0.221	6.56e-10	5
Il21r	0	0.832047	0.364	0	0	5
Ifnar2	2.38e-14	0.830539	0.649	0.343	7e-10	5
Ugcg	1.06e-11	0.829443	0.455	0.197	3.13e-07	5
Etf1	4.62e-11	0.826311	0.74	0.583	1.36e-06	5
Cyfip1	1.94e-09	0.824754	0.766	0.621	5.72e-05	5
Rps19	5.34e-14	0.823028	0.987	0.972	1.57e-09	5
Pabpc1	2.74e-14	0.819949	0.935	0.901	8.07e-10	5
Il10rb	9.82e-13	0.8184	0.481	0.21	2.89e-08	5
Stk17b	8.62e-09	0.817729	0.597	0.365	0.00025403	5
Spag9	3.13e-14	0.815108	0.974	0.908	9.21e-10	5
Tnip1	1.5e-12	0.814054	0.39	0.137	4.43e-08	5
Anxa5	1.16e-11	0.812569	0.974	0.966	3.41e-07	5
Ankrd11	2.22e-11	0.811343	0.896	0.852	6.53e-07	5
Ostf1	3.21e-09	0.810949	0.779	0.646	9.46e-05	5
Hnrnpd	4.34e-12	0.810549	0.779	0.671	1.28e-07	5
Rbbp6	1.41e-11	0.809702	0.883	0.706	4.17e-07	5
Plekho1	9.5e-11	0.80861	0.701	0.458	2.8e-06	5
Was	0	0.807886	0.403	0.001	0	5
Cebpb	5.73e-07	0.806973	0.844	0.839	0.016868	5
Clec4a3	0	0.806838	0.325	0	0	5
Ninj1	6.15e-13	0.805158	0.766	0.502	1.81e-08	5
Cox5a	9.83e-11	0.804882	0.857	0.784	2.9e-06	5
H1f5	4.57e-08	0.803772	0.117	0.023	0.00134606	5
Atp6v0b	6.42e-15	0.803667	0.935	0.834	1.89e-10	5
Lpin2	2.99e-17	0.803603	0.455	0.143	8.81e-13	5
Pirb	1.7e-182	0.801926	0.429	0.013	5.01e-178	5
Bcl10	1.64e-13	0.801645	0.623	0.33	4.84e-09	5
Top1	3.82e-12	0.789085	0.896	0.868	1.12e-07	5
Pfn1	7.66e-17	0.786253	1	0.975	2.26e-12	5
Cd93	3.84e-58	0.785444	0.39	0.037	1.13e-53	5
Trim30a	3.63e-46	0.783428	0.234	0.017	1.07e-41	5
Rps18	2.27e-18	0.78268	1	0.99	6.69e-14	5
Cks2	8.42e-09	0.782413	0.506	0.289	0.000248192	5
Lamp2	9.21e-10	0.781426	0.831	0.768	2.71e-05	5
Rpl18a	9.04e-18	0.779751	0.987	0.995	2.66e-13	5
Smox	1.9e-76	0.779483	0.377	0.027	5.61e-72	5
Il2rg	1.13e-221	0.777807	0.403	0.009	3.31e-217	5
Kcnn4	9.6e-111	0.776345	0.377	0.018	2.83e-106	5
Swap70	1e-06	0.775683	0.519	0.346	0.0294807	5
Antxr2	6.3e-16	0.775585	0.532	0.205	1.86e-11	5
Arl11	0	0.77407	0.364	0	0	5
Prcp	2.99e-26	0.771384	0.481	0.115	8.81e-22	5
Pou2f2	5.57e-144	0.770551	0.325	0.01	1.64e-139	5
Ran	1.53e-08	0.768021	0.883	0.795	0.000451833	5
Pitpna	3.77e-11	0.76772	0.844	0.726	1.11e-06	5
Arpc4	1.26e-10	0.76496	0.766	0.632	3.72e-06	5
Mapkapk2	1.08e-12	0.764672	0.688	0.452	3.19e-08	5
Lrrc8d	1.13e-135	0.763833	0.39	0.015	3.34e-131	5
Ccr2	0	0.763302	0.208	0	0	5
Sat1	1.21e-06	0.762799	0.87	0.844	0.0356187	5
Rps26	8.29e-12	0.75883	0.974	0.986	2.44e-07	5
Sap30	2.07e-19	0.758552	0.468	0.14	6.09e-15	5
Hcst	0	0.758182	0.325	0.001	0	5
Tgfb1	4.2e-11	0.757207	0.74	0.506	1.24e-06	5
Rac1	4.45e-15	0.756178	0.948	0.818	1.31e-10	5
Srrm2	3.92e-13	0.75575	0.961	0.898	1.15e-08	5
Napsa	0	0.752224	0.234	0	0	5
Runx1	5.25e-13	0.749716	0.792	0.507	1.55e-08	5
Gch1	2.16e-32	0.74934	0.429	0.077	6.37e-28	5
Fam111a	1.6e-29	0.747073	0.299	0.041	4.7e-25	5
Scimp	0	0.746763	0.299	0	0	5
Mdfic	3.02e-12	0.745325	0.403	0.149	8.91e-08	5
Rbm47	0	0.741083	0.364	0	0	5
Rab3il1	1.58e-180	0.740109	0.338	0.008	4.67e-176	5
Cttnbp2nl	6.5e-10	0.738297	0.571	0.326	1.92e-05	5
Rpl38	5.05e-13	0.73754	0.987	0.968	1.49e-08	5
Il10ra	0	0.736579	0.325	0	0	5
Erp29	3.84e-09	0.736033	0.792	0.697	0.00011311	5
Cfl1	3.32e-15	0.735606	0.987	0.97	9.78e-11	5
Gla	1.03e-23	0.735203	0.455	0.112	3.03e-19	5
Mkrn1	2.81e-09	0.732423	0.519	0.276	8.29e-05	5
Sdc3	6.9e-07	0.732271	0.558	0.381	0.0203129	5
Gpr137b	1.57e-40	0.732234	0.39	0.053	4.63e-36	5
Mapkapk3	1.35e-65	0.728533	0.416	0.038	3.99e-61	5
Sla	0	0.727844	0.325	0	0	5
Fmnl1	0	0.727576	0.364	0	0	5
Ifih1	2.93e-29	0.725143	0.351	0.057	8.64e-25	5
Grk2	4.41e-13	0.724602	0.532	0.247	1.3e-08	5
Birc5	5.81e-26	0.722482	0.117	0.008	1.71e-21	5
Rpl23	4.97e-15	0.718222	1	0.996	1.46e-10	5
Fam107b	7.16e-27	0.716938	0.494	0.119	2.11e-22	5
Cpd	8.32e-09	0.716215	0.597	0.369	0.000245193	5
Rps9	7.49e-16	0.715179	1	0.994	2.21e-11	5
Rps15a	4.46e-13	0.711862	1	0.982	1.31e-08	5
Gm37033	4.64e-31	0.711209	0.299	0.04	1.37e-26	5
Rpl19	1.51e-17	0.711062	1	0.993	4.46e-13	5
Tnfrsf1b	2.09e-54	0.709757	0.403	0.043	6.15e-50	5
Camk1d	3.2e-34	0.707856	0.39	0.061	9.42e-30	5
Pitpnc1	7.88e-79	0.707664	0.364	0.024	2.32e-74	5
Bcl2l11	7.09e-11	0.707498	0.519	0.251	2.09e-06	5
Lgals9	1.57e-44	0.704791	0.416	0.054	4.62e-40	5
Zfand2a	4.51e-23	0.704624	0.403	0.092	1.33e-18	5
Arf5	4.78e-09	0.702507	0.844	0.702	0.000140814	5
Spic	0	0.701972	0.143	0	0	5
S1pr1	9.14e-22	0.701277	0.247	0.038	2.69e-17	5
Ets2	1.44e-07	0.699374	0.636	0.436	0.00423635	5
Ccdc12	4.92e-11	0.699287	0.74	0.513	1.45e-06	5
Tut7	4.25e-11	0.698752	0.74	0.5	1.25e-06	5
P2ry10b	7.48e-123	0.698624	0.286	0.009	2.2e-118	5
Rps25	3.03e-16	0.698204	0.987	0.96	8.94e-12	5
Pnp	1.04e-06	0.694659	0.753	0.58	0.0304955	5
Ifi209	0	0.693129	0.26	0	0	5
Nrros	0	0.691881	0.364	0.002	0	5
N4bp1	1.81e-10	0.690555	0.532	0.27	5.33e-06	5
Arl5c	2.6e-34	0.688843	0.221	0.02	7.67e-30	5
Pilra	0	0.687725	0.325	0	0	5
Cxcr4	0	0.686634	0.364	0.004	0	5
Rbpj	2.32e-07	0.686092	0.701	0.552	0.00683734	5
Skap2	2.4e-08	0.680669	0.649	0.435	0.000707674	5
Tmem171	5.15e-199	0.68064	0.325	0.006	1.52e-194	5
Tent5c	5.75e-08	0.680404	0.519	0.292	0.00169271	5
Tbxas1	1.67e-266	0.680272	0.39	0.007	4.93e-262	5
Ubl3	5.38e-09	0.680204	0.688	0.522	0.000158424	5
Vamp8	1.18e-10	0.67851	0.844	0.703	3.46e-06	5
Atp6v0e	7.28e-13	0.676835	0.961	0.888	2.15e-08	5
Iqgap2	0	0.675402	0.377	0.001	0	5
Milr1	4.24e-20	0.67256	0.442	0.122	1.25e-15	5
Rpl11	6.88e-15	0.670422	1	0.994	2.03e-10	5
Ikbkb	1.29e-17	0.669115	0.519	0.179	3.79e-13	5
Capza2	5.08e-09	0.668323	0.896	0.868	0.00014974	5
H2-M3	2.36e-26	0.666814	0.468	0.109	6.96e-22	5
B4galt5	1.13e-25	0.666258	0.416	0.09	3.34e-21	5
A130071D04Rik	0	0.665952	0.325	0	0	5
Dnase2a	8.72e-38	0.665642	0.364	0.049	2.57e-33	5
AI662270	0	0.665484	0.377	0.003	0	5
Cebpa	1.25e-39	0.664548	0.403	0.057	3.67e-35	5
Ptpre	1.56e-62	0.66342	0.312	0.022	4.6e-58	5
Ifnb1	1.85e-234	0.663354	0.104	0	5.44e-230	5
5031439G07Rik	3.58e-20	0.663276	0.442	0.119	1.05e-15	5
Card19	6.35e-07	0.663201	0.727	0.601	0.0186968	5
Calm1	1.08e-11	0.662625	1	0.999	3.17e-07	5
Cdk6	1.63e-10	0.662239	0.545	0.275	4.8e-06	5
Ppp2ca	5.79e-11	0.660931	0.87	0.787	1.71e-06	5
Il6ra	1.03e-64	0.660718	0.39	0.033	3.03e-60	5
Pi4k2a	1.06e-10	0.658751	0.558	0.289	3.12e-06	5
Cyp4f18	0	0.657833	0.299	0	0	5
Rps7	4.88e-08	0.657761	0.987	0.98	0.00143847	5
Eps8	8.37e-44	0.652591	0.325	0.034	2.46e-39	5
Il7r	0	0.652164	0.221	0	0	5
Atp6v1d	9.74e-08	0.651437	0.597	0.397	0.00286875	5
Fnip2	1.64e-06	0.649924	0.338	0.168	0.0482534	5
Oasl1	5.49e-182	0.6495	0.26	0.004	1.62e-177	5
Tapbp	9.82e-07	0.647756	0.636	0.464	0.0289359	5
Sptlc2	1.52e-09	0.647365	0.429	0.194	4.48e-05	5
Jarid2	8.58e-10	0.647179	0.416	0.185	2.53e-05	5
Rpl36	1.82e-12	0.646912	0.987	0.972	5.35e-08	5
Cenpa	2.31e-17	0.646794	0.26	0.051	6.8e-13	5
Eif3a	3.65e-10	0.642206	0.948	0.874	1.07e-05	5
Sp140	3e-11	0.641339	0.416	0.16	8.85e-07	5
Tmem37	1.62e-173	0.640667	0.286	0.006	4.77e-169	5
Rap1a	1.08e-08	0.640032	0.844	0.749	0.000318546	5
Plxnc1	3.74e-195	0.639363	0.26	0.004	1.1e-190	5
Abi1	1.8e-10	0.638224	0.688	0.473	5.29e-06	5
Ldlrap1	4.55e-07	0.63606	0.403	0.206	0.013396	5
Oser1	3.32e-10	0.634855	0.545	0.282	9.77e-06	5
Mthfd2	1.48e-06	0.634279	0.377	0.192	0.0435153	5
Vav3	7.75e-33	0.634219	0.416	0.072	2.28e-28	5
P2rx4	7.78e-18	0.62947	0.481	0.153	2.29e-13	5
Jak1	2.38e-07	0.628888	0.714	0.643	0.00700282	5
Dot1l	1.73e-12	0.622538	0.442	0.171	5.11e-08	5
Rpl35	2.3e-12	0.61827	1	0.958	6.79e-08	5
Cbl	1.49e-08	0.616672	0.597	0.347	0.00043845	5
Abracl	1.52e-08	0.616651	0.805	0.716	0.000448581	5
Nfkbia	4.42e-07	0.616038	0.909	0.915	0.0130293	5
Nfam1	0	0.614747	0.299	0	0	5
Mcub	9.25e-15	0.614146	0.468	0.165	2.73e-10	5
Gramd1b	2.57e-17	0.613478	0.182	0.026	7.56e-13	5
Arhgap25	0	0.610868	0.338	0.001	0	5
Rps20	1.73e-14	0.610169	1	0.994	5.11e-10	5
Wnk1	1.05e-08	0.609593	0.857	0.831	0.000308121	5
Rps16	2.15e-11	0.608001	1	0.991	6.33e-07	5
Atp6v1e1	1.2e-06	0.607856	0.74	0.623	0.0353566	5
Rgl1	1.36e-15	0.607553	0.26	0.056	4.01e-11	5
Snx2	7.78e-09	0.606052	0.584	0.338	0.000229337	5
Rpl35a	1.1e-12	0.60406	1	0.986	3.25e-08	5
Zmiz1	5.95e-08	0.603574	0.597	0.404	0.00175386	5
Casp4	1.03e-12	0.603108	0.403	0.142	3.04e-08	5
Dock8	2.56e-11	0.602622	0.597	0.309	7.53e-07	5
Prr13	1.23e-06	0.60247	0.532	0.33	0.0362121	5
Eif6	6.56e-09	0.60182	0.727	0.522	0.00019325	5
Nampt	4.42e-07	0.600729	0.571	0.373	0.013014	5
Apobr	3.37e-26	0.600698	0.273	0.039	9.92e-22	5
Shtn1	0	0.600444	0.325	0.003	0	5
Csk	6.65e-11	0.599883	0.481	0.222	1.96e-06	5
Gdi2	2.26e-08	0.59873	0.87	0.822	0.000665753	5
Erbin	5.36e-07	0.595435	0.662	0.502	0.0157777	5
Rnf149	3.02e-14	0.594916	0.312	0.084	8.9e-10	5
Il4ra	5.71e-29	0.593298	0.39	0.07	1.68e-24	5
Crlf2	1.29e-07	0.592749	0.649	0.463	0.00379276	5
Myo5a	1.23e-09	0.592694	0.39	0.159	3.63e-05	5
Il1r2	6.22e-172	0.592127	0.182	0.002	1.83e-167	5
Atp6v1b2	1.41e-10	0.589913	0.403	0.161	4.14e-06	5
Lbr	3.45e-11	0.589701	0.429	0.174	1.02e-06	5
Rplp1	2.64e-16	0.58962	1	0.996	7.78e-12	5
Atp6v1h	9.63e-07	0.588484	0.662	0.447	0.0283826	5
Fli1	3.87e-14	0.583933	0.338	0.097	1.14e-09	5
Tcirg1	3.46e-13	0.582201	0.403	0.135	1.02e-08	5
Ivns1abp	4.89e-10	0.580924	0.429	0.19	1.44e-05	5
Sec11c	2.23e-08	0.580767	0.779	0.604	0.000656283	5
Dck	3.07e-43	0.580518	0.299	0.029	9.04e-39	5
Prpf38b	1.05e-06	0.580032	0.74	0.596	0.0309643	5
Nfkbid	7.91e-123	0.579606	0.351	0.014	2.33e-118	5
Asah1	4.44e-07	0.576697	0.701	0.542	0.0130793	5
Synj1	7.82e-13	0.575556	0.468	0.174	2.3e-08	5
Rpl37a	2.98e-11	0.574287	1	0.99	8.79e-07	5
Sh3kbp1	2.09e-29	0.572857	0.416	0.078	6.14e-25	5
Pak1	1.9e-13	0.572056	0.416	0.142	5.6e-09	5
Mcm3	4.82e-20	0.570301	0.312	0.063	1.42e-15	5
Gm14636	2.82e-13	0.570129	0.325	0.092	8.32e-09	5
AB124611	4.08e-97	0.569697	0.351	0.018	1.2e-92	5
Tap2	7.88e-13	0.569619	0.494	0.194	2.32e-08	5
Rps12	3.53e-14	0.569412	1	0.99	1.04e-09	5
Arhgap15	0	0.567267	0.377	0.001	0	5
Ncapg2	5.39e-12	0.56714	0.273	0.075	1.59e-07	5
Susd3	0	0.564518	0.286	0	0	5
Rpl26	1.59e-14	0.564514	1	0.987	4.68e-10	5
Sfpq	3.91e-08	0.564169	0.857	0.788	0.00115217	5
Bin2	0	0.563474	0.273	0	0	5
Timm23	1.33e-06	0.563307	0.597	0.405	0.0392152	5
Psmb10	1.24e-09	0.563183	0.455	0.204	3.66e-05	5
Hspa5	4.13e-08	0.563132	0.987	0.996	0.00121522	5
Hnrnpa3	1.62e-06	0.563055	0.857	0.848	0.0478093	5
Ywhae	8.1e-11	0.562548	0.948	0.869	2.38e-06	5
Plcg2	1.52e-169	0.562118	0.325	0.008	4.48e-165	5
Ifi211	4.96e-83	0.562093	0.182	0.005	1.46e-78	5
Olfml3	4.5e-28	0.561714	0.221	0.024	1.33e-23	5
Csf2rb	0	0.5613	0.234	0	0	5
Ikzf1	0	0.560541	0.312	0	0	5
Ythdc1	1.64e-06	0.55981	0.688	0.559	0.0483628	5
Syngr2	6.72e-07	0.55955	0.519	0.318	0.0197841	5
Nfkb2	3.32e-10	0.55901	0.468	0.211	9.77e-06	5
Rpl30	5.42e-08	0.558491	0.974	0.982	0.00159778	5
Rpl34	4.22e-09	0.558226	1	0.985	0.000124299	5
Hnrnpu	3.58e-08	0.558169	0.909	0.896	0.00105446	5
Abca9	6.63e-109	0.557602	0.247	0.007	1.95e-104	5
Ass1	7.59e-25	0.556877	0.299	0.048	2.23e-20	5
Slc9a9	0	0.555826	0.273	0.001	0	5
Pbdc1	2.78e-07	0.555781	0.558	0.355	0.00819975	5
Rack1	4.99e-10	0.554571	1	0.99	1.47e-05	5
Fcgr4	0	0.554558	0.26	0	0	5
Llph	1.73e-08	0.554435	0.584	0.36	0.00050882	5
Lsm4	2.29e-07	0.553241	0.675	0.528	0.00674704	5
Msr1	0	0.553146	0.195	0	0	5
Rbm25	4.29e-07	0.553087	0.857	0.774	0.0126442	5
Gpr183	2.4e-95	0.55279	0.221	0.007	7.07e-91	5
Galnt6	1.35e-235	0.552495	0.26	0.003	3.98e-231	5
Etv6	5.86e-12	0.55131	0.494	0.212	1.73e-07	5
Dnaja2	1.09e-06	0.550266	0.805	0.69	0.0321244	5
Noct	2.18e-07	0.549631	0.403	0.202	0.00642881	5
Ralgds	3.62e-36	0.549348	0.286	0.032	1.07e-31	5
Myo1f	0	0.549104	0.273	0.001	0	5
Cd37	0	0.549079	0.26	0	0	5
Ptpn22	1.52e-212	0.547848	0.234	0.003	4.48e-208	5
Pmaip1	3.2e-119	0.547558	0.286	0.009	9.43e-115	5
Lrmp	0	0.547131	0.286	0.001	0	5
Arhgap17	4.81e-07	0.546371	0.519	0.317	0.0141619	5
Tmbim4	1.84e-08	0.545801	0.649	0.411	0.000540611	5
Oasl2	6.12e-35	0.54555	0.299	0.035	1.8e-30	5
Osgin2	1.98e-23	0.545031	0.338	0.065	5.85e-19	5
Hat1	2.52e-11	0.544977	0.442	0.181	7.42e-07	5
Itpr2	7.85e-12	0.544353	0.26	0.068	2.31e-07	5
Rpl36al	5.77e-08	0.543413	0.779	0.594	0.00170011	5
Cmtm3	1.49e-35	0.541732	0.364	0.051	4.38e-31	5
Stk10	1.58e-14	0.541561	0.338	0.097	4.66e-10	5
Xylt1	9.33e-19	0.539989	0.273	0.052	2.75e-14	5
Sh3glb1	1.5e-07	0.538896	0.922	0.905	0.00442081	5
Vmp1	5.68e-07	0.537483	0.545	0.365	0.0167193	5
Slc7a8	0	0.534886	0.273	0.002	0	5
Nfkbie	1.76e-47	0.53479	0.299	0.027	5.19e-43	5
Gm45716	3.33e-09	0.534705	0.247	0.074	9.8e-05	5
Ptk2b	1.81e-10	0.534319	0.39	0.148	5.33e-06	5
Cd40	0	0.533447	0.234	0	0	5
Clec5a	0	0.53338	0.26	0	0	5
Senp2	7.65e-08	0.533342	0.597	0.386	0.00225276	5
Ramp3	1.08e-116	0.53325	0.104	0.001	3.18e-112	5
Tomm20	4.61e-07	0.532948	0.857	0.834	0.0135739	5
Smndc1	3.38e-07	0.532317	0.636	0.442	0.00995048	5
Dok3	1.51e-182	0.532238	0.26	0.004	4.44e-178	5
Ube2l3	1.34e-07	0.531864	0.74	0.567	0.00395585	5
Necap2	1.21e-10	0.529849	0.506	0.234	3.56e-06	5
Snhg15	3.72e-25	0.528865	0.325	0.055	1.1e-20	5
Tgfbr1	7.43e-07	0.527705	0.714	0.568	0.021897	5
Abr	1.42e-09	0.526134	0.39	0.159	4.17e-05	5
Dnajc7	5.13e-07	0.526095	0.532	0.332	0.0151266	5
5430427O19Rik	0	0.52467	0.247	0.001	0	5
Adam17	4.3e-08	0.524223	0.494	0.28	0.00126543	5
Lilra5	0	0.523299	0.26	0	0	5
Tmem106a	4.88e-18	0.522095	0.247	0.045	1.44e-13	5
Tec	6.49e-37	0.521987	0.312	0.037	1.91e-32	5
Rpl28	2.22e-08	0.521799	1	0.991	0.000652671	5
Rpl18	6.01e-07	0.521564	0.961	0.986	0.0177179	5
Lig1	3.96e-11	0.52102	0.299	0.091	1.17e-06	5
Man1a	1.4e-07	0.520929	0.481	0.257	0.00412004	5
Vav1	0	0.520152	0.247	0	0	5
Incenp	1.94e-22	0.518683	0.247	0.037	5.73e-18	5
Zbp1	1.58e-09	0.518018	0.221	0.061	4.66e-05	5
Prkcd	3.12e-07	0.517183	0.532	0.335	0.00919821	5
Snx10	3.79e-07	0.516758	0.377	0.184	0.0111633	5
Itgax	0	0.51562	0.26	0.001	0	5
Stx3	3.96e-09	0.515583	0.325	0.126	0.000116594	5
Scamp2	2.39e-07	0.513247	0.519	0.303	0.00704786	5
St3gal6	5.78e-08	0.511354	0.286	0.109	0.00170199	5
Rassf4	6.12e-12	0.510501	0.325	0.102	1.8e-07	5
Nipa2	3.62e-08	0.510388	0.545	0.297	0.00106701	5
Zfp516	8.58e-07	0.509323	0.377	0.184	0.0252828	5
Ttc7	1.45e-17	0.507191	0.364	0.093	4.29e-13	5
Akr1a1	7.57e-07	0.506898	0.857	0.883	0.0223068	5
G3bp1	4.67e-08	0.505929	0.766	0.618	0.00137655	5
Myo1g	0	0.505919	0.182	0	0	5
Rpl29	9.6e-08	0.505806	0.974	0.977	0.00282915	5
Dctn3	9.02e-07	0.505458	0.649	0.454	0.0265694	5
Gmnn	2.93e-07	0.504803	0.234	0.082	0.00864175	5
Thap6	1.94e-29	0.503946	0.286	0.038	5.72e-25	5
Aim2	7.18e-283	0.502012	0.247	0.002	2.12e-278	5
Rpl37	1.69e-08	0.501434	1	0.99	0.000496635	5
Ankrd44	7.18e-09	0.501056	0.39	0.169	0.00021141	5
Casp1	3.69e-221	0.50006	0.286	0.004	1.09e-216	5
