# Supplementary material for: Premature cell senescence promotes vascular smooth muscle cell phenotypic modulation and resistance to re-differentiation
Source: Cardiovasc Res. 2025 Jun 10;121(9):1448–63. doi: 10.1093/cvr/cvaf102 (PMC12352304; doi:10.1093/cvr/cvaf102)
Supplement: cvaf102_Supplementary_Data [file cvaf102_supplementary_data.zip › Supplementary Table S4 GO terms for DEGs.xlsx]

## Sheet: GO for all DE genes
source	term_name	term_id	adjusted_p_value	negative_log10_of_adjusted_p_value	term_size	query_size	intersection_size	effective_domain_size	intersections
GO:MF	protein binding	GO:0005515	0.00135357	2.86852	14833	118	107	20183	ENSG00000120937,ENSG00000171951,ENSG00000115457,ENSG00000003137,ENSG00000164761,ENSG00000154917,ENSG00000145934,ENSG00000135424,ENSG00000118971,ENSG00000090339,ENSG00000106483,ENSG00000145390,ENSG00000126709,ENSG00000133805,ENSG00000143847,ENSG00000001561,ENSG00000104722,ENSG00000133687,ENSG00000130707,ENSG00000183087,ENSG00000148926,ENSG00000100100,ENSG00000147889,ENSG00000164694,ENSG00000116016…
GO:BP	cell adhesion	GO:0007155	0.000506722	3.29523	1489	114	25	21100	ENSG00000115457,ENSG00000145934,ENSG00000135424,ENSG00000090339,ENSG00000130707,ENSG00000183087,ENSG00000147889,ENSG00000053747,ENSG00000173918,ENSG00000165124,ENSG00000197635,ENSG00000181754,ENSG00000072071,ENSG00000086062,ENSG00000163531,ENSG00000125966,ENSG00000138821,ENSG00000086289,ENSG00000262576,ENSG00000204592,ENSG00000107104,ENSG00000176105,ENSG00000092820,ENSG00000165379,ENSG00000116962
GO:BP	cell-cell adhesion	GO:0098609	0.000726905	3.13852	913	114	19	21100	ENSG00000115457,ENSG00000145934,ENSG00000135424,ENSG00000090339,ENSG00000130707,ENSG00000147889,ENSG00000053747,ENSG00000173918,ENSG00000197635,ENSG00000181754,ENSG00000072071,ENSG00000163531,ENSG00000125966,ENSG00000138821,ENSG00000262576,ENSG00000204592,ENSG00000176105,ENSG00000092820,ENSG00000165379
GO:BP	regulation of biological quality	GO:0065008	0.00532892	2.27336	3768	114	41	21100	ENSG00000120937,ENSG00000003137,ENSG00000164761,ENSG00000167972,ENSG00000135424,ENSG00000090339,ENSG00000106483,ENSG00000145390,ENSG00000126709,ENSG00000001561,ENSG00000183087,ENSG00000148926,ENSG00000147889,ENSG00000116016,ENSG00000159023,ENSG00000120885,ENSG00000173918,ENSG00000109846,ENSG00000197635,ENSG00000181754,ENSG00000109610,ENSG00000166128,ENSG00000072071,ENSG00000167996,ENSG00000138821…
GO:BP	response to stimulus	GO:0050896	0.0078603	2.10456	8885	114	72	21100	ENSG00000120937,ENSG00000171951,ENSG00000115457,ENSG00000003137,ENSG00000164761,ENSG00000167972,ENSG00000145934,ENSG00000135424,ENSG00000090339,ENSG00000106483,ENSG00000145390,ENSG00000126709,ENSG00000001561,ENSG00000130707,ENSG00000183087,ENSG00000148926,ENSG00000100100,ENSG00000147889,ENSG00000116016,ENSG00000159200,ENSG00000120885,ENSG00000053747,ENSG00000134769,ENSG00000173918,ENSG00000162433…
GO:BP	response to stress	GO:0006950	0.00935109	2.02914	3851	114	41	21100	ENSG00000171951,ENSG00000003137,ENSG00000126709,ENSG00000001561,ENSG00000130707,ENSG00000183087,ENSG00000148926,ENSG00000147889,ENSG00000116016,ENSG00000120885,ENSG00000173918,ENSG00000162433,ENSG00000109846,ENSG00000197635,ENSG00000139874,ENSG00000162616,ENSG00000109610,ENSG00000086062,ENSG00000005486,ENSG00000104177,ENSG00000204592,ENSG00000105854,ENSG00000154589,ENSG00000107104,ENSG00000176105…
GO:BP	anatomical structure development	GO:0048856	0.014741	1.83147	5754	114	53	21100	ENSG00000120937,ENSG00000171951,ENSG00000003137,ENSG00000164761,ENSG00000167972,ENSG00000145934,ENSG00000135424,ENSG00000090339,ENSG00000106483,ENSG00000130707,ENSG00000183087,ENSG00000148926,ENSG00000147889,ENSG00000116016,ENSG00000159023,ENSG00000120885,ENSG00000053747,ENSG00000109846,ENSG00000134243,ENSG00000165124,ENSG00000139874,ENSG00000181754,ENSG00000072071,ENSG00000086062,ENSG00000163531…
GO:BP	extracellular matrix organization	GO:0030198	0.0212922	1.67178	330	114	10	21100	ENSG00000164761,ENSG00000135424,ENSG00000183087,ENSG00000197635,ENSG00000122176,ENSG00000086062,ENSG00000125966,ENSG00000138821,ENSG00000156103,ENSG00000116962
GO:BP	extracellular structure organization	GO:0043062	0.0218571	1.66041	331	114	10	21100	ENSG00000164761,ENSG00000135424,ENSG00000183087,ENSG00000197635,ENSG00000122176,ENSG00000086062,ENSG00000125966,ENSG00000138821,ENSG00000156103,ENSG00000116962
GO:BP	developmental process	GO:0032502	0.0219769	1.65803	6317	114	56	21100	ENSG00000120937,ENSG00000171951,ENSG00000115457,ENSG00000003137,ENSG00000164761,ENSG00000167972,ENSG00000145934,ENSG00000135424,ENSG00000090339,ENSG00000106483,ENSG00000130707,ENSG00000183087,ENSG00000148926,ENSG00000147889,ENSG00000116016,ENSG00000159023,ENSG00000120885,ENSG00000053747,ENSG00000109846,ENSG00000134243,ENSG00000165124,ENSG00000139874,ENSG00000181754,ENSG00000072071,ENSG00000086062…
GO:BP	external encapsulating structure organization	GO:0045229	0.0230257	1.63779	333	114	10	21100	ENSG00000164761,ENSG00000135424,ENSG00000183087,ENSG00000197635,ENSG00000122176,ENSG00000086062,ENSG00000125966,ENSG00000138821,ENSG00000156103,ENSG00000116962
GO:BP	animal organ regeneration	GO:0031100	0.046355	1.3339	65	114	5	21100	ENSG00000183087,ENSG00000148926,ENSG00000019991,ENSG00000106462,ENSG00000176890
GO:BP	DNA replication, Okazaki fragment processing	GO:0033567	0.0498897	1.30199	2	114	2	21100	ENSG00000105486,ENSG00000138346
GO:CC	extracellular region	GO:0005576	8.17747e-07	6.08738	4315	119	52	21698	ENSG00000120937,ENSG00000171951,ENSG00000115457,ENSG00000164761,ENSG00000167972,ENSG00000090339,ENSG00000106483,ENSG00000133805,ENSG00000001561,ENSG00000130707,ENSG00000183087,ENSG00000148926,ENSG00000164694,ENSG00000159023,ENSG00000120885,ENSG00000053747,ENSG00000176658,ENSG00000173918,ENSG00000109846,ENSG00000132561,ENSG00000165124,ENSG00000197635,ENSG00000174080,ENSG00000109610,ENSG00000159348…
GO:CC	extracellular space	GO:0005615	7.68972e-06	5.11409	3364	119	43	21698	ENSG00000120937,ENSG00000171951,ENSG00000115457,ENSG00000164761,ENSG00000167972,ENSG00000090339,ENSG00000106483,ENSG00000001561,ENSG00000130707,ENSG00000183087,ENSG00000148926,ENSG00000120885,ENSG00000053747,ENSG00000176658,ENSG00000173918,ENSG00000109846,ENSG00000165124,ENSG00000197635,ENSG00000174080,ENSG00000109610,ENSG00000159348,ENSG00000166128,ENSG00000122176,ENSG00000086062,ENSG00000143162…
GO:CC	cytoplasm	GO:0005737	0.000154882	3.81	12241	119	93	21698	ENSG00000120937,ENSG00000171951,ENSG00000115457,ENSG00000003137,ENSG00000167972,ENSG00000154917,ENSG00000145934,ENSG00000118971,ENSG00000106483,ENSG00000126709,ENSG00000133805,ENSG00000143847,ENSG00000001561,ENSG00000104722,ENSG00000133687,ENSG00000130707,ENSG00000183087,ENSG00000148926,ENSG00000147889,ENSG00000116016,ENSG00000159200,ENSG00000159023,ENSG00000120885,ENSG00000053747,ENSG00000134769…
GO:CC	extracellular exosome	GO:0070062	0.000227417	3.64318	2110	119	30	21698	ENSG00000115457,ENSG00000090339,ENSG00000001561,ENSG00000130707,ENSG00000183087,ENSG00000120885,ENSG00000053747,ENSG00000176658,ENSG00000109846,ENSG00000197635,ENSG00000174080,ENSG00000109610,ENSG00000159348,ENSG00000166128,ENSG00000086062,ENSG00000143162,ENSG00000162729,ENSG00000167996,ENSG00000125966,ENSG00000104763,ENSG00000104324,ENSG00000204592,ENSG00000173221,ENSG00000119729,ENSG00000120306…
GO:CC	extracellular vesicle	GO:1903561	0.000285613	3.54422	2133	119	30	21698	ENSG00000115457,ENSG00000090339,ENSG00000001561,ENSG00000130707,ENSG00000183087,ENSG00000120885,ENSG00000053747,ENSG00000176658,ENSG00000109846,ENSG00000197635,ENSG00000174080,ENSG00000109610,ENSG00000159348,ENSG00000166128,ENSG00000086062,ENSG00000143162,ENSG00000162729,ENSG00000167996,ENSG00000125966,ENSG00000104763,ENSG00000104324,ENSG00000204592,ENSG00000173221,ENSG00000119729,ENSG00000120306…
GO:CC	extracellular membrane-bounded organelle	GO:0065010	0.000288432	3.53996	2134	119	30	21698	ENSG00000115457,ENSG00000090339,ENSG00000001561,ENSG00000130707,ENSG00000183087,ENSG00000120885,ENSG00000053747,ENSG00000176658,ENSG00000109846,ENSG00000197635,ENSG00000174080,ENSG00000109610,ENSG00000159348,ENSG00000166128,ENSG00000086062,ENSG00000143162,ENSG00000162729,ENSG00000167996,ENSG00000125966,ENSG00000104763,ENSG00000104324,ENSG00000204592,ENSG00000173221,ENSG00000119729,ENSG00000120306…
GO:CC	extracellular organelle	GO:0043230	0.000288432	3.53996	2134	119	30	21698	ENSG00000115457,ENSG00000090339,ENSG00000001561,ENSG00000130707,ENSG00000183087,ENSG00000120885,ENSG00000053747,ENSG00000176658,ENSG00000109846,ENSG00000197635,ENSG00000174080,ENSG00000109610,ENSG00000159348,ENSG00000166128,ENSG00000086062,ENSG00000143162,ENSG00000162729,ENSG00000167996,ENSG00000125966,ENSG00000104763,ENSG00000104324,ENSG00000204592,ENSG00000173221,ENSG00000119729,ENSG00000120306…
GO:CC	lytic vacuole	GO:0000323	0.000851313	3.06991	742	119	16	21698	ENSG00000167972,ENSG00000130707,ENSG00000134243,ENSG00000197635,ENSG00000174080,ENSG00000122176,ENSG00000086062,ENSG00000143162,ENSG00000167996,ENSG00000138821,ENSG00000086289,ENSG00000100321,ENSG00000104763,ENSG00000256043,ENSG00000104324,ENSG00000105854
GO:CC	lysosome	GO:0005764	0.000851313	3.06991	742	119	16	21698	ENSG00000167972,ENSG00000130707,ENSG00000134243,ENSG00000197635,ENSG00000174080,ENSG00000122176,ENSG00000086062,ENSG00000143162,ENSG00000167996,ENSG00000138821,ENSG00000086289,ENSG00000100321,ENSG00000104763,ENSG00000256043,ENSG00000104324,ENSG00000105854
GO:CC	secretory granule	GO:0030141	0.00142748	2.84543	866	119	17	21698	ENSG00000171951,ENSG00000167972,ENSG00000133805,ENSG00000001561,ENSG00000183087,ENSG00000120885,ENSG00000159348,ENSG00000086062,ENSG00000163531,ENSG00000143162,ENSG00000167996,ENSG00000100321,ENSG00000104763,ENSG00000069424,ENSG00000172057,ENSG00000120306,ENSG00000019991
GO:CC	secretory vesicle	GO:0099503	0.00365391	2.43724	1031	119	18	21698	ENSG00000171951,ENSG00000167972,ENSG00000133805,ENSG00000001561,ENSG00000183087,ENSG00000120885,ENSG00000159348,ENSG00000166128,ENSG00000086062,ENSG00000163531,ENSG00000143162,ENSG00000167996,ENSG00000100321,ENSG00000104763,ENSG00000069424,ENSG00000172057,ENSG00000120306,ENSG00000019991
GO:CC	vacuole	GO:0005773	0.00392044	2.40666	838	119	16	21698	ENSG00000167972,ENSG00000130707,ENSG00000134243,ENSG00000197635,ENSG00000174080,ENSG00000122176,ENSG00000086062,ENSG00000143162,ENSG00000167996,ENSG00000138821,ENSG00000086289,ENSG00000100321,ENSG00000104763,ENSG00000256043,ENSG00000104324,ENSG00000105854
GO:CC	vesicle	GO:0031982	0.00498329	2.30248	3957	119	41	21698	ENSG00000171951,ENSG00000115457,ENSG00000167972,ENSG00000154917,ENSG00000090339,ENSG00000133805,ENSG00000001561,ENSG00000130707,ENSG00000183087,ENSG00000120885,ENSG00000053747,ENSG00000176658,ENSG00000109846,ENSG00000134243,ENSG00000197635,ENSG00000174080,ENSG00000109610,ENSG00000159348,ENSG00000166128,ENSG00000086062,ENSG00000163531,ENSG00000143162,ENSG00000162729,ENSG00000167996,ENSG00000125966…
GO:CC	secretory granule membrane	GO:0030667	0.0148844	1.82727	309	119	9	21698	ENSG00000167972,ENSG00000001561,ENSG00000159348,ENSG00000086062,ENSG00000163531,ENSG00000100321,ENSG00000069424,ENSG00000172057,ENSG00000120306
GO:CC	cell periphery	GO:0071944	0.0484932	1.31432	6237	119	53	21698	ENSG00000115457,ENSG00000164761,ENSG00000167972,ENSG00000145934,ENSG00000135424,ENSG00000090339,ENSG00000126709,ENSG00000001561,ENSG00000100100,ENSG00000159023,ENSG00000120885,ENSG00000053747,ENSG00000134769,ENSG00000176658,ENSG00000173918,ENSG00000109846,ENSG00000132561,ENSG00000134243,ENSG00000197635,ENSG00000139874,ENSG00000181754,ENSG00000174080,ENSG00000162616,ENSG00000109610,ENSG00000159348…

## Sheet: GO for upregulated genes
source	term_name	term_id	adjusted_p_value	negative_log10_of_adjusted_p_value	term_size	query_size	intersection_size	effective_domain_size	intersections
GO:BP	regulation of biological quality	GO:0065008	9.72586e-05	4.01207	3768	79	35	21100	ENSG00000120937,ENSG00000003137,ENSG00000164761,ENSG00000167972,ENSG00000135424,ENSG00000090339,ENSG00000106483,ENSG00000145390,ENSG00000126709,ENSG00000001561,ENSG00000183087,ENSG00000148926,ENSG00000147889,ENSG00000116016,ENSG00000159023,ENSG00000120885,ENSG00000173918,ENSG00000109846,ENSG00000197635,ENSG00000181754,ENSG00000109610,ENSG00000166128,ENSG00000072071,ENSG00000167996,ENSG00000138821…
GO:BP	cell adhesion	GO:0007155	0.000169014	3.77208	1489	79	21	21100	ENSG00000115457,ENSG00000145934,ENSG00000135424,ENSG00000090339,ENSG00000130707,ENSG00000183087,ENSG00000147889,ENSG00000053747,ENSG00000173918,ENSG00000165124,ENSG00000197635,ENSG00000181754,ENSG00000072071,ENSG00000086062,ENSG00000163531,ENSG00000125966,ENSG00000138821,ENSG00000086289,ENSG00000262576,ENSG00000204592,ENSG00000107104
GO:BP	cell-cell adhesion	GO:0098609	0.000459787	3.33744	913	79	16	21100	ENSG00000115457,ENSG00000145934,ENSG00000135424,ENSG00000090339,ENSG00000130707,ENSG00000147889,ENSG00000053747,ENSG00000173918,ENSG00000197635,ENSG00000181754,ENSG00000072071,ENSG00000163531,ENSG00000125966,ENSG00000138821,ENSG00000262576,ENSG00000204592
GO:BP	response to chemical	GO:0042221	0.00333407	2.47703	4336	79	35	21100	ENSG00000171951,ENSG00000115457,ENSG00000003137,ENSG00000164761,ENSG00000167972,ENSG00000090339,ENSG00000106483,ENSG00000130707,ENSG00000183087,ENSG00000148926,ENSG00000116016,ENSG00000120885,ENSG00000053747,ENSG00000162433,ENSG00000109846,ENSG00000134243,ENSG00000197635,ENSG00000139874,ENSG00000181754,ENSG00000162616,ENSG00000109610,ENSG00000166128,ENSG00000122176,ENSG00000163531,ENSG00000005486…
GO:BP	response to stimulus	GO:0050896	0.036611	1.43639	8885	79	52	21100	ENSG00000120937,ENSG00000171951,ENSG00000115457,ENSG00000003137,ENSG00000164761,ENSG00000167972,ENSG00000145934,ENSG00000135424,ENSG00000090339,ENSG00000106483,ENSG00000145390,ENSG00000126709,ENSG00000001561,ENSG00000130707,ENSG00000183087,ENSG00000148926,ENSG00000100100,ENSG00000147889,ENSG00000116016,ENSG00000159200,ENSG00000120885,ENSG00000053747,ENSG00000134769,ENSG00000173918,ENSG00000162433…
GO:CC	extracellular region	GO:0005576	2.03184e-07	6.69211	4315	84	42	21698	ENSG00000120937,ENSG00000171951,ENSG00000115457,ENSG00000164761,ENSG00000167972,ENSG00000090339,ENSG00000106483,ENSG00000133805,ENSG00000001561,ENSG00000130707,ENSG00000183087,ENSG00000148926,ENSG00000164694,ENSG00000159023,ENSG00000120885,ENSG00000053747,ENSG00000176658,ENSG00000173918,ENSG00000109846,ENSG00000132561,ENSG00000165124,ENSG00000197635,ENSG00000174080,ENSG00000109610,ENSG00000159348…
GO:CC	extracellular space	GO:0005615	6.0967e-07	6.21491	3364	84	36	21698	ENSG00000120937,ENSG00000171951,ENSG00000115457,ENSG00000164761,ENSG00000167972,ENSG00000090339,ENSG00000106483,ENSG00000001561,ENSG00000130707,ENSG00000183087,ENSG00000148926,ENSG00000120885,ENSG00000053747,ENSG00000176658,ENSG00000173918,ENSG00000109846,ENSG00000165124,ENSG00000197635,ENSG00000174080,ENSG00000109610,ENSG00000159348,ENSG00000166128,ENSG00000122176,ENSG00000086062,ENSG00000143162…
GO:CC	lytic vacuole	GO:0000323	7.01832e-06	5.15377	742	84	16	21698	ENSG00000167972,ENSG00000130707,ENSG00000134243,ENSG00000197635,ENSG00000174080,ENSG00000122176,ENSG00000086062,ENSG00000143162,ENSG00000167996,ENSG00000138821,ENSG00000086289,ENSG00000100321,ENSG00000104763,ENSG00000256043,ENSG00000104324,ENSG00000105854
GO:CC	lysosome	GO:0005764	7.01832e-06	5.15377	742	84	16	21698	ENSG00000167972,ENSG00000130707,ENSG00000134243,ENSG00000197635,ENSG00000174080,ENSG00000122176,ENSG00000086062,ENSG00000143162,ENSG00000167996,ENSG00000138821,ENSG00000086289,ENSG00000100321,ENSG00000104763,ENSG00000256043,ENSG00000104324,ENSG00000105854
GO:CC	vacuole	GO:0005773	3.7454e-05	4.4265	838	84	16	21698	ENSG00000167972,ENSG00000130707,ENSG00000134243,ENSG00000197635,ENSG00000174080,ENSG00000122176,ENSG00000086062,ENSG00000143162,ENSG00000167996,ENSG00000138821,ENSG00000086289,ENSG00000100321,ENSG00000104763,ENSG00000256043,ENSG00000104324,ENSG00000105854
GO:CC	cell periphery	GO:0071944	5.20739e-05	4.28338	6237	84	47	21698	ENSG00000115457,ENSG00000164761,ENSG00000167972,ENSG00000145934,ENSG00000135424,ENSG00000090339,ENSG00000126709,ENSG00000001561,ENSG00000100100,ENSG00000159023,ENSG00000120885,ENSG00000053747,ENSG00000134769,ENSG00000176658,ENSG00000173918,ENSG00000109846,ENSG00000132561,ENSG00000134243,ENSG00000197635,ENSG00000139874,ENSG00000181754,ENSG00000174080,ENSG00000162616,ENSG00000109610,ENSG00000159348…
GO:CC	secretory granule	GO:0030141	5.84792e-05	4.233	866	84	16	21698	ENSG00000171951,ENSG00000167972,ENSG00000133805,ENSG00000001561,ENSG00000183087,ENSG00000120885,ENSG00000159348,ENSG00000086062,ENSG00000163531,ENSG00000143162,ENSG00000167996,ENSG00000100321,ENSG00000104763,ENSG00000069424,ENSG00000172057,ENSG00000120306
GO:CC	extracellular exosome	GO:0070062	7.2396e-05	4.14029	2110	84	25	21698	ENSG00000115457,ENSG00000090339,ENSG00000001561,ENSG00000130707,ENSG00000183087,ENSG00000120885,ENSG00000053747,ENSG00000176658,ENSG00000109846,ENSG00000197635,ENSG00000174080,ENSG00000109610,ENSG00000159348,ENSG00000166128,ENSG00000086062,ENSG00000143162,ENSG00000162729,ENSG00000167996,ENSG00000125966,ENSG00000104763,ENSG00000104324,ENSG00000204592,ENSG00000173221,ENSG00000119729,ENSG00000120306
GO:CC	extracellular vesicle	GO:1903561	8.90383e-05	4.05042	2133	84	25	21698	ENSG00000115457,ENSG00000090339,ENSG00000001561,ENSG00000130707,ENSG00000183087,ENSG00000120885,ENSG00000053747,ENSG00000176658,ENSG00000109846,ENSG00000197635,ENSG00000174080,ENSG00000109610,ENSG00000159348,ENSG00000166128,ENSG00000086062,ENSG00000143162,ENSG00000162729,ENSG00000167996,ENSG00000125966,ENSG00000104763,ENSG00000104324,ENSG00000204592,ENSG00000173221,ENSG00000119729,ENSG00000120306
GO:CC	extracellular membrane-bounded organelle	GO:0065010	8.98368e-05	4.04655	2134	84	25	21698	ENSG00000115457,ENSG00000090339,ENSG00000001561,ENSG00000130707,ENSG00000183087,ENSG00000120885,ENSG00000053747,ENSG00000176658,ENSG00000109846,ENSG00000197635,ENSG00000174080,ENSG00000109610,ENSG00000159348,ENSG00000166128,ENSG00000086062,ENSG00000143162,ENSG00000162729,ENSG00000167996,ENSG00000125966,ENSG00000104763,ENSG00000104324,ENSG00000204592,ENSG00000173221,ENSG00000119729,ENSG00000120306
GO:CC	extracellular organelle	GO:0043230	8.98368e-05	4.04655	2134	84	25	21698	ENSG00000115457,ENSG00000090339,ENSG00000001561,ENSG00000130707,ENSG00000183087,ENSG00000120885,ENSG00000053747,ENSG00000176658,ENSG00000109846,ENSG00000197635,ENSG00000174080,ENSG00000109610,ENSG00000159348,ENSG00000166128,ENSG00000086062,ENSG00000143162,ENSG00000162729,ENSG00000167996,ENSG00000125966,ENSG00000104763,ENSG00000104324,ENSG00000204592,ENSG00000173221,ENSG00000119729,ENSG00000120306
GO:CC	secretory vesicle	GO:0099503	0.000114283	3.94202	1031	84	17	21698	ENSG00000171951,ENSG00000167972,ENSG00000133805,ENSG00000001561,ENSG00000183087,ENSG00000120885,ENSG00000159348,ENSG00000166128,ENSG00000086062,ENSG00000163531,ENSG00000143162,ENSG00000167996,ENSG00000100321,ENSG00000104763,ENSG00000069424,ENSG00000172057,ENSG00000120306
GO:CC	vesicle	GO:0031982	0.00016112	3.79285	3957	84	35	21698	ENSG00000171951,ENSG00000115457,ENSG00000167972,ENSG00000154917,ENSG00000090339,ENSG00000133805,ENSG00000001561,ENSG00000130707,ENSG00000183087,ENSG00000120885,ENSG00000053747,ENSG00000176658,ENSG00000109846,ENSG00000134243,ENSG00000197635,ENSG00000174080,ENSG00000109610,ENSG00000159348,ENSG00000166128,ENSG00000086062,ENSG00000163531,ENSG00000143162,ENSG00000162729,ENSG00000167996,ENSG00000125966…
GO:CC	secretory granule membrane	GO:0030667	0.000998905	3.00048	309	84	9	21698	ENSG00000167972,ENSG00000001561,ENSG00000159348,ENSG00000086062,ENSG00000163531,ENSG00000100321,ENSG00000069424,ENSG00000172057,ENSG00000120306
GO:CC	plasma membrane	GO:0005886	0.00118044	2.92796	5757	84	42	21698	ENSG00000115457,ENSG00000164761,ENSG00000167972,ENSG00000145934,ENSG00000135424,ENSG00000090339,ENSG00000126709,ENSG00000001561,ENSG00000100100,ENSG00000159023,ENSG00000134769,ENSG00000176658,ENSG00000173918,ENSG00000109846,ENSG00000134243,ENSG00000197635,ENSG00000139874,ENSG00000181754,ENSG00000174080,ENSG00000162616,ENSG00000159348,ENSG00000166128,ENSG00000072071,ENSG00000086062,ENSG00000163531…
GO:CC	cytoplasmic vesicle	GO:0031410	0.00128101	2.89245	2463	84	25	21698	ENSG00000171951,ENSG00000115457,ENSG00000167972,ENSG00000154917,ENSG00000133805,ENSG00000001561,ENSG00000183087,ENSG00000120885,ENSG00000176658,ENSG00000134243,ENSG00000197635,ENSG00000159348,ENSG00000166128,ENSG00000086062,ENSG00000163531,ENSG00000143162,ENSG00000167996,ENSG00000100321,ENSG00000104763,ENSG00000069424,ENSG00000204592,ENSG00000172057,ENSG00000119729,ENSG00000154589,ENSG00000120306
GO:CC	intracellular vesicle	GO:0097708	0.00129985	2.88611	2465	84	25	21698	ENSG00000171951,ENSG00000115457,ENSG00000167972,ENSG00000154917,ENSG00000133805,ENSG00000001561,ENSG00000183087,ENSG00000120885,ENSG00000176658,ENSG00000134243,ENSG00000197635,ENSG00000159348,ENSG00000166128,ENSG00000086062,ENSG00000163531,ENSG00000143162,ENSG00000167996,ENSG00000100321,ENSG00000104763,ENSG00000069424,ENSG00000204592,ENSG00000172057,ENSG00000119729,ENSG00000154589,ENSG00000120306
GO:CC	endomembrane system	GO:0012505	0.00349841	2.45613	4707	84	36	21698	ENSG00000171951,ENSG00000003137,ENSG00000167972,ENSG00000154917,ENSG00000145934,ENSG00000118971,ENSG00000133805,ENSG00000001561,ENSG00000133687,ENSG00000130707,ENSG00000183087,ENSG00000120885,ENSG00000053747,ENSG00000176658,ENSG00000109846,ENSG00000134243,ENSG00000174080,ENSG00000109610,ENSG00000159348,ENSG00000166128,ENSG00000122176,ENSG00000086062,ENSG00000163531,ENSG00000143162,ENSG00000167996…
GO:CC	cytoplasm	GO:0005737	0.0056341	2.24918	12241	84	66	21698	ENSG00000120937,ENSG00000171951,ENSG00000115457,ENSG00000003137,ENSG00000167972,ENSG00000154917,ENSG00000145934,ENSG00000118971,ENSG00000106483,ENSG00000126709,ENSG00000133805,ENSG00000143847,ENSG00000001561,ENSG00000104722,ENSG00000133687,ENSG00000130707,ENSG00000183087,ENSG00000148926,ENSG00000147889,ENSG00000116016,ENSG00000159200,ENSG00000159023,ENSG00000120885,ENSG00000053747,ENSG00000134769…
GO:CC	membrane	GO:0016020	0.00834384	2.07863	9845	84	57	21698	ENSG00000261115,ENSG00000115457,ENSG00000003137,ENSG00000164761,ENSG00000167972,ENSG00000154917,ENSG00000145934,ENSG00000135424,ENSG00000118971,ENSG00000090339,ENSG00000126709,ENSG00000001561,ENSG00000133687,ENSG00000130707,ENSG00000100100,ENSG00000159023,ENSG00000120885,ENSG00000053747,ENSG00000134769,ENSG00000176658,ENSG00000173918,ENSG00000109846,ENSG00000134243,ENSG00000165124,ENSG00000197635…
GO:CC	tertiary granule	GO:0070820	0.0132472	1.87787	163	84	6	21698	ENSG00000001561,ENSG00000163531,ENSG00000167996,ENSG00000104763,ENSG00000069424,ENSG00000120306
GO:CC	integral component of membrane	GO:0016021	0.0212519	1.6726	5746	84	39	21698	ENSG00000261115,ENSG00000167972,ENSG00000145934,ENSG00000135424,ENSG00000090339,ENSG00000126709,ENSG00000001561,ENSG00000133687,ENSG00000100100,ENSG00000159023,ENSG00000173918,ENSG00000134243,ENSG00000197635,ENSG00000139874,ENSG00000181754,ENSG00000159348,ENSG00000181458,ENSG00000072071,ENSG00000086062,ENSG00000163531,ENSG00000154065,ENSG00000151690,ENSG00000137266,ENSG00000162729,ENSG00000167996…
GO:CC	intrinsic component of membrane	GO:0031224	0.039851	1.39956	5902	84	39	21698	ENSG00000261115,ENSG00000167972,ENSG00000145934,ENSG00000135424,ENSG00000090339,ENSG00000126709,ENSG00000001561,ENSG00000133687,ENSG00000100100,ENSG00000159023,ENSG00000173918,ENSG00000134243,ENSG00000197635,ENSG00000139874,ENSG00000181754,ENSG00000159348,ENSG00000181458,ENSG00000072071,ENSG00000086062,ENSG00000163531,ENSG00000154065,ENSG00000151690,ENSG00000137266,ENSG00000162729,ENSG00000167996…
GO:CC	neurofibrillary tangle	GO:0097418	0.0474122	1.32411	5	84	2	21698	ENSG00000104722,ENSG00000120885

## Sheet: GO for downregulated genes
source	term_name	term_id	adjusted_p_value	negative_log10_of_adjusted_p_value	term_size	query_size	intersection_size	effective_domain_size	intersections
GO:BP	DNA metabolic process	GO:0006259	7.65827e-06	5.11587	1023	35	13	21100	ENSG00000019991,ENSG00000104885,ENSG00000081059,ENSG00000029993,ENSG00000146263,ENSG00000105486,ENSG00000167325,ENSG00000147536,ENSG00000138346,ENSG00000106462,ENSG00000164611,ENSG00000176890,ENSG00000179750
GO:BP	cell cycle	GO:0007049	8.32639e-05	4.07954	1774	35	15	21100	ENSG00000019991,ENSG00000103995,ENSG00000104885,ENSG00000025770,ENSG00000092820,ENSG00000119397,ENSG00000105486,ENSG00000131351,ENSG00000167325,ENSG00000138346,ENSG00000106462,ENSG00000203760,ENSG00000165490,ENSG00000164611,ENSG00000101447
GO:BP	organelle organization	GO:0006996	0.00358042	2.44607	3874	35	19	21100	ENSG00000132475,ENSG00000019991,ENSG00000103995,ENSG00000104885,ENSG00000025770,ENSG00000092820,ENSG00000029993,ENSG00000119397,ENSG00000198830,ENSG00000054654,ENSG00000131351,ENSG00000167325,ENSG00000119333,ENSG00000147536,ENSG00000164087,ENSG00000138346,ENSG00000106462,ENSG00000203760,ENSG00000164611
GO:BP	cell cycle process	GO:0022402	0.00439908	2.35664	1206	35	11	21100	ENSG00000103995,ENSG00000104885,ENSG00000025770,ENSG00000092820,ENSG00000105486,ENSG00000131351,ENSG00000167325,ENSG00000138346,ENSG00000106462,ENSG00000164611,ENSG00000101447
GO:BP	DNA replication, Okazaki fragment processing	GO:0033567	0.00495004	2.30539	2	35	2	21100	ENSG00000105486,ENSG00000138346
GO:BP	chromosome organization	GO:0051276	0.0104687	1.98011	1059	35	10	21100	ENSG00000132475,ENSG00000104885,ENSG00000025770,ENSG00000029993,ENSG00000198830,ENSG00000147536,ENSG00000138346,ENSG00000106462,ENSG00000203760,ENSG00000164611
GO:BP	cellular response to DNA damage stimulus	GO:0006974	0.0108024	1.96648	826	35	9	21100	ENSG00000104885,ENSG00000187325,ENSG00000146263,ENSG00000105486,ENSG00000167325,ENSG00000147536,ENSG00000138346,ENSG00000165490,ENSG00000164611
GO:BP	DNA-templated DNA replication	GO:0006261	0.0244654	1.61145	186	35	5	21100	ENSG00000146263,ENSG00000105486,ENSG00000167325,ENSG00000147536,ENSG00000138346
GO:BP	lagging strand elongation	GO:0006273	0.0296383	1.52815	4	35	2	21100	ENSG00000105486,ENSG00000138346
GO:BP	DNA repair	GO:0006281	0.0446028	1.35064	537	35	7	21100	ENSG00000104885,ENSG00000146263,ENSG00000105486,ENSG00000167325,ENSG00000147536,ENSG00000138346,ENSG00000164611
GO:CC	nucleoplasm	GO:0005654	0.00522718	2.28173	4215	35	18	21698	ENSG00000132475,ENSG00000152784,ENSG00000103995,ENSG00000104885,ENSG00000081059,ENSG00000025770,ENSG00000187514,ENSG00000187325,ENSG00000123136,ENSG00000146263,ENSG00000105486,ENSG00000054654,ENSG00000147536,ENSG00000138346,ENSG00000186767,ENSG00000106462,ENSG00000203760,ENSG00000179750
GO:CC	nuclear lumen	GO:0031981	0.0146782	1.83333	5500	35	20	21698	ENSG00000132475,ENSG00000152784,ENSG00000103995,ENSG00000104885,ENSG00000081059,ENSG00000025770,ENSG00000187514,ENSG00000092820,ENSG00000187325,ENSG00000123136,ENSG00000146263,ENSG00000105486,ENSG00000054654,ENSG00000147536,ENSG00000138346,ENSG00000186767,ENSG00000106462,ENSG00000203760,ENSG00000176890,ENSG00000179750
GO:CC	intracellular organelle lumen	GO:0070013	0.0182426	1.73891	6625	35	22	21698	ENSG00000132475,ENSG00000152784,ENSG00000019991,ENSG00000156103,ENSG00000103995,ENSG00000104885,ENSG00000081059,ENSG00000025770,ENSG00000187514,ENSG00000092820,ENSG00000187325,ENSG00000123136,ENSG00000146263,ENSG00000105486,ENSG00000054654,ENSG00000147536,ENSG00000138346,ENSG00000186767,ENSG00000106462,ENSG00000203760,ENSG00000176890,ENSG00000179750
GO:CC	organelle lumen	GO:0043233	0.0182888	1.73782	6626	35	22	21698	ENSG00000132475,ENSG00000152784,ENSG00000019991,ENSG00000156103,ENSG00000103995,ENSG00000104885,ENSG00000081059,ENSG00000025770,ENSG00000187514,ENSG00000092820,ENSG00000187325,ENSG00000123136,ENSG00000146263,ENSG00000105486,ENSG00000054654,ENSG00000147536,ENSG00000138346,ENSG00000186767,ENSG00000106462,ENSG00000203760,ENSG00000176890,ENSG00000179750
GO:CC	membrane-enclosed lumen	GO:0031974	0.0182888	1.73782	6626	35	22	21698	ENSG00000132475,ENSG00000152784,ENSG00000019991,ENSG00000156103,ENSG00000103995,ENSG00000104885,ENSG00000081059,ENSG00000025770,ENSG00000187514,ENSG00000092820,ENSG00000187325,ENSG00000123136,ENSG00000146263,ENSG00000105486,ENSG00000054654,ENSG00000147536,ENSG00000138346,ENSG00000186767,ENSG00000106462,ENSG00000203760,ENSG00000176890,ENSG00000179750
GO:CC	organelle	GO:0043226	0.026479	1.5771	16739	35	35	21698	ENSG00000132475,ENSG00000152784,ENSG00000176105,ENSG00000019991,ENSG00000156103,ENSG00000103995,ENSG00000104885,ENSG00000081059,ENSG00000025770,ENSG00000187514,ENSG00000092820,ENSG00000187325,ENSG00000029993,ENSG00000123136,ENSG00000165379,ENSG00000119397,ENSG00000116962,ENSG00000146263,ENSG00000198830,ENSG00000105486,ENSG00000054654,ENSG00000131351,ENSG00000167325,ENSG00000119333,ENSG00000147536…
GO:CC	spindle pole	GO:0000922	0.0378255	1.42222	171	35	4	21698	ENSG00000119397,ENSG00000131351,ENSG00000164087,ENSG00000101447
